# Supplementary material for: Effects of Carbidopa Premedication on 18F-FDOPA PET Imaging of Glioma: A Multiparametric Analysis
Source: Cancers (Basel). 2021 Oct 24;13(21):5340. doi: 10.3390/cancers13215340 (PMC8582429; doi:10.3390/cancers13215340)
Supplement: Supplementary file 1 [file cancers-13-05340-s001.zip]

Archive with 4 entries (4 files):
- Supplementary_file_Cancers.pdf
- Table S2 Features_data_normTBR.xlsx
- Table S3 Features_data_normNone.xlsx
- Table S4 clinical_data.xlsx
