# Supplementary material for: Effects of Carbidopa Premedication on 18F-FDOPA PET Imaging of Glioma: A Multiparametric Analysis
Source: Cancers (Basel). 2021 Oct 24;13(21):5340. doi: 10.3390/cancers13215340 (PMC8582429; doi:10.3390/cancers13215340)
Supplement: Supplementary file 1 [file cancers-13-05340-s001.zip › Table S2 Features_data_normTBR.xlsx]

## Sheet: TBR1.6
Patient	TBRmean	TBRmax	TBRpeak	TTP_ratio	Slope_ratio	original_Local_intensity_Local_intensity_peakTBR	original_Local_intensity_Global_intensity_peakTBR	original_Statistics_MeanTBR	original_Statistics_VarianceTBR	original_Statistics_SkewnessTBR	original_Statistics_(Excess)_kurtosisTBR	original_Statistics_MedianTBR	original_Statistics_MinimumTBR	original_Statistics_10th_percentileTBR	original_Statistics_90th_percentileTBR	original_Statistics_MaximumTBR	original_Statistics_Interquartile_rangeTBR	original_Statistics_RangeTBR	original_Statistics_Mean_absolute_deviationTBR	original_Statistics_Robust_mean_absolute_deviationTBR	original_Statistics_EnergyTBR	original_Statistics_Root_mean_squareTBR	original_Intensity_histogram_EntropyTBR	original_Intensity_histogram_UniformityTBR	original_Co-occurrence_matrix_(3D,_merged)_Joint_maximumTBR	original_Co-occurrence_matrix_(3D,_merged)_Joint_averageTBR	original_Co-occurrence_matrix_(3D,_merged)_Joint_varianceTBR	original_Co-occurrence_matrix_(3D,_merged)_Joint_entropyTBR	original_Co-occurrence_matrix_(3D,_merged)_Difference_averageTBR	original_Co-occurrence_matrix_(3D,_merged)_Difference_varianceTBR	original_Co-occurrence_matrix_(3D,_merged)_Difference_entropyTBR	original_Co-occurrence_matrix_(3D,_merged)_Sum_averageTBR	original_Co-occurrence_matrix_(3D,_merged)_Sum_entropyTBR	original_Co-occurrence_matrix_(3D,_merged)_Angular_second_momentTBR	original_Co-occurrence_matrix_(3D,_merged)_ContrastTBR	original_Co-occurrence_matrix_(3D,_merged)_DissimilarityTBR	original_Co-occurrence_matrix_(3D,_merged)_Inverse_differenceTBR	original_Co-occurrence_matrix_(3D,_merged)_Inverse_difference_normalisedTBR	original_Co-occurrence_matrix_(3D,_merged)_Inverse_difference_momentTBR	original_Co-occurrence_matrix_(3D,_merged)_Inverse_difference_moment_normalisedTBR	original_Co-occurrence_matrix_(3D,_merged)_Inverse_varianceTBR	original_Co-occurrence_matrix_(3D,_merged)_CorrelationTBR	original_Co-occurrence_matrix_(3D,_merged)_AutocorrelationTBR	original_Co-occurrence_matrix_(3D,_merged)_Cluster_tendencyTBR	original_Co-occurrence_matrix_(3D,_merged)_Cluster_shadeTBR	original_Co-occurrence_matrix_(3D,_merged)_Cluster_prominenceTBR	original_Co-occurrence_matrix_(3D,_merged)_Information_correlation_1TBR	original_Co-occurrence_matrix_(3D,_merged)_Information_correlation_2TBR	original_Run_length_matrix_(3D,_merged)_Short_runs_emphasisTBR
A-1	1.71205	1.84325	1.66588	14.6333	-0.595034	1.59274	1.65143	1.70883	0.00535008	0.230806	-1.2071	1.69528	1.60166	1.61719	1.82258	1.8344	0.130879	0.232734	0.0639164	0.0496345	152.124	1.7104	1.45215	0.394231	0.175793	17.8429	0.642479	3.11448	0.861671	0.528416	1.51553	35.6859	2.16881	0.119792	1.27089	0.861671	0.637368	0.957891	0.610086	0.996508	0.503602	0.0109455	318.378	1.29902	0.249382	3.76797	-0.00102581	0.0564924	0.859066
A-12	2.10257	4.21593	3.28704	#N/A	#N/A	3.34162	3.34162	2.11171	0.284758	1.60656	2.20581	1.90952	1.60042	1.64901	2.89496	4.31716	0.564645	2.71674	0.406059	0.258535	4018.22	2.17809	3.75227	0.104689	0.0393834	22.6424	32.0473	7.57721	3.2905	9.67931	3.29937	45.2847	4.95252	0.0114127	20.5067	3.2905	0.388503	0.934171	0.310234	0.989824	0.292024	0.680056	534.47	107.682	1446.75	47919.8	-0.107499	0.759724	0.924077
A-16	1.69645	2.01657	1.72025	#N/A	#N/A	1.66872	1.72679	1.69753	0.00695914	1.05732	0.941543	1.67574	1.60001	1.60918	1.81573	2.02701	0.116973	0.427004	0.0685307	0.0504954	372.626	1.69958	1.44135	0.433928	0.25105	17.761	0.725981	3.19076	0.740546	0.561885	1.51903	35.5221	2.29745	0.142281	1.11029	0.740546	0.683683	0.967052	0.665812	0.997506	0.483179	0.235315	315.625	1.79363	2.19668	11.8162	-0.0280553	0.294604	0.813028
A-17	2.1289	5.76573	5.13926	#N/A	#N/A	4.82386	5.14326	2.13011	0.592401	2.5111	5.91782	1.8505	1.60006	1.63927	3.1039	5.77264	0.410539	4.17258	0.499567	0.214062	19990.6	2.2649	3.6439	0.13114	0.0686806	22.7589	68.3338	7.0312	2.52334	10.9326	2.93856	45.5178	4.83374	0.022433	17.2999	2.52334	0.487811	0.960871	0.431164	0.99505	0.372742	0.873416	577.652	256.035	9060.96	475996	-0.196602	0.885507	0.870235
A-2	2.15983	4.25348	2.97535	2.81667	-2.586	3.04214	3.04214	2.16063	0.304449	1.38358	1.51613	2.00475	1.60294	1.65445	2.95085	4.32338	0.671554	2.72044	0.428063	0.287101	1675.82	2.22997	3.80864	0.0977115	0.036802	23.4248	34.3011	7.79207	4.02919	11.6413	3.53154	46.8496	5.0949	0.00816066	27.8756	4.02919	0.334055	0.920442	0.246126	0.986269	0.228442	0.593663	569.085	109.329	1191.75	42094	-0.0847966	0.70599	0.940274
A-3	1.69901	1.82866	1.54398	6.31667	-0.404471	1.44447	1.54312	1.70525	0.00345662	0.226735	-0.860974	1.69643	1.60436	1.63244	1.77462	1.81901	0.0861146	0.214648	0.0509708	0.0378413	81.517	1.70626	1.3748	0.415816	0.210938	17.6992	0.507187	2.89715	0.757812	0.480408	1.45329	35.3984	1.9687	0.147766	1.05469	0.757812	0.670573	0.962816	0.650781	0.9971	0.498047	-0.0397425	313.242	0.97406	0.155253	2.08862	-0.00967226	0.16663	0.886412
A-4	1.70727	2.00099	1.60595	30	0.890339	1.58018	1.60147	1.71644	0.0102261	0.932319	-0.142203	1.68381	1.60108	1.62132	1.85943	1.9822	0.139896	0.381119	0.0854278	0.0618543	106.43	1.71941	1.59833	0.393519	0.22	17.8825	0.973694	3.53645	1.045	0.822975	1.80684	35.765	2.41075	0.109537	1.915	1.045	0.60375	0.952079	0.5645	0.995273	0.460833	0.0166313	319.8	1.97978	1.47372	10.0812	-0.00283947	0.100028	0.88786
A-6	2.38714	4.66658	3.5857	22.15	0.430043	3.49987	3.57375	2.38504	0.538907	1.11415	0.414022	2.14091	1.60055	1.67445	3.53361	4.57585	0.9863	2.9753	0.59158	0.418588	2036.34	2.49546	4.17406	0.0699997	0.0166982	26.0241	58.0494	8.33407	5.22716	16.9367	3.84771	52.0482	5.46916	0.00454067	44.2599	5.22716	0.286763	0.903471	0.19901	0.980247	0.179987	0.618773	713.173	187.937	2165.84	101600	-0.0908536	0.740008	0.947809
A-8	1.73051	1.83785	1.30906	1.81667	-0.283291	1.29172	1.31152	1.72391	0.00190961	-0.628026	-0.411823	1.71384	1.63852	1.68053	1.77288	1.77674	0.0499509	0.138221	0.0354566	0.0232972	20.8164	1.72446	0.591673	0.755102	0.714286	17.8571	0.122449	1.14883	0.285714	0.204082	0.863121	35.7143	0.863121	0.55102	0.285714	0.285714	0.857143	0.984962	0.857143	0.999121	0.285714	-0.166667	318.857	0.204082	-0.0874636	0.0791337	-0.0583273	0.25825	0.836957
A+1	1.7789	2.19718	1.87468	28.4	0.501019	1.84513	1.84513	1.77146	0.0149658	0.649317	-0.342346	1.74767	1.60006	1.62685	1.9529	2.14544	0.187554	0.545381	0.101997	0.0763031	914.379	1.77568	2.11655	0.258502	0.0843829	18.5458	1.56571	4.45698	1.1906	0.9939	1.94659	37.0915	2.94979	0.0542791	2.41142	1.1906	0.568318	0.950369	0.52303	0.995089	0.472467	0.229926	344.305	3.85141	3.30284	40.1145	-0.0184077	0.281903	0.868582
A+10	1.71677	2.14388	1.80256	23.3167	0.560929	1.74155	1.80841	1.71606	0.00960992	1.35398	2.03006	1.68959	1.60081	1.61541	1.84691	2.11567	0.123892	0.514859	0.0760743	0.0522611	918.836	1.71885	1.6681	0.384994	0.221023	17.9965	1.23814	3.77695	0.909901	0.863773	1.77207	35.993	2.66012	0.10882	1.69169	0.909901	0.648522	0.961801	0.619725	0.996554	0.454698	0.31684	324.266	3.26086	6.24765	41.6996	-0.0416117	0.38508	0.844534
A+11	1.86467	2.69948	2.16409	29.1833	1.28252	2.15216	2.18376	1.86183	0.0639938	1.30236	1.12954	1.76178	1.60138	1.62254	2.21801	2.66453	0.301977	1.06315	0.200681	0.139054	843.765	1.87893	2.79263	0.196373	0.100505	19.8429	7.47987	5.99052	2.08586	3.30172	2.69168	39.6859	3.98146	0.0270188	7.65253	2.08586	0.466258	0.931734	0.393125	0.989848	0.33533	0.488459	397.395	22.267	97.5745	1560.69	-0.0621004	0.564645	0.899372
A+12	1.85344	2.43756	1.88864	30	0.436321	1.9013	1.9013	1.84143	0.0425047	0.879973	-0.146768	1.78726	1.60075	1.62318	2.17487	2.42558	0.323359	0.824829	0.170979	0.123265	391.402	1.85293	2.62569	0.19683	0.0683371	19.5911	4.71892	5.6334	2.14123	2.91399	2.65688	39.1822	3.68224	0.0260286	7.49886	2.14123	0.449037	0.924637	0.370583	0.988376	0.323914	0.205447	384.781	11.3768	17.1433	330.719	-0.0224495	0.346499	0.919011
A+13	1.67284	1.93194	1.67771	25.5667	0.387569	1.58848	1.65883	1.66248	0.00243027	0.856382	0.0435911	1.65449	1.60017	1.60559	1.73066	1.79613	0.0683338	0.19596	0.0396612	0.0284862	141.08	1.66321	0.714015	0.684737	0.548951	17.2727	0.198347	1.68356	0.356643	0.229449	0.939862	34.5455	1.32692	0.373857	0.356643	0.356643	0.821678	0.981229	0.821678	0.998903	0.356643	0.100962	298.367	0.436745	0.23493	0.486395	-0.00844743	0.119082	0.757162
A+14	1.82212	2.37235	2.04639	6.08333	-0.197168	1.96516	2.03342	1.81338	0.0209689	0.637061	-0.13529	1.78977	1.60001	1.63571	2.01479	2.34508	0.212209	0.745076	0.118594	0.0874553	4424.55	1.81915	2.40497	0.209863	0.0764671	18.9286	2.12592	4.79085	1.13297	0.994175	1.92166	37.8571	3.266	0.0451946	2.2778	1.13297	0.583751	0.956377	0.542848	0.996097	0.478447	0.464278	359.277	6.22587	9.50075	114.977	-0.0709796	0.545084	0.832352
A+19	1.77686	2.19335	1.84185	1.35	-0.345543	1.7763	1.84392	1.77783	0.0181241	0.730479	-0.108738	1.75704	1.60044	1.61792	1.97867	2.15731	0.189829	0.55687	0.109206	0.0801148	416.425	1.78292	2.19227	0.249811	0.0752351	18.7294	2.00513	4.68666	1.33751	1.24763	2.08866	37.4587	3.10702	0.0481772	3.03657	1.33751	0.544305	0.944782	0.491351	0.993841	0.444538	0.242797	351.276	4.98393	6.13666	68.1114	-0.0235748	0.325241	0.891595
A+2	1.90814	2.623	2.32382	30	0.543776	2.13009	2.31901	1.90953	0.0514149	0.574848	-0.47356	1.87316	1.6	1.63612	2.22175	2.62849	0.363055	1.02849	0.191284	0.147058	3080.2	1.92295	2.9614	0.144301	0.0564186	20.0765	4.97272	5.68333	1.35557	1.50679	2.15302	40.1529	3.94013	0.0251508	3.34435	1.35557	0.549323	0.953898	0.498996	0.995493	0.44781	0.66373	406.364	16.5465	29.0114	672.571	-0.140004	0.758264	0.852234
A+22	1.90029	2.43464	2.11164			2.09712	2.11371	1.89269	0.0472608	0.592475	-0.643955	1.86889	1.6015	1.63162	2.23239	2.41427	0.345374	0.812766	0.18034	0.13565	725.91	1.90514	2.87007	0.15315	0.0434265	20.0199	4.85475	5.86501	1.91374	2.06335	2.45946	40.0399	3.8211	0.0197306	5.72576	1.91374	0.456038	0.931476	0.380351	0.991046	0.372995	0.410293	402.789	13.6932	16.7487	412.655	-0.0507467	0.512987	0.918728
A+3	2.10162	2.97284	2.64416	7.66667	-1.2467	2.5949	2.67283	2.10689	0.151893	0.526232	-0.904931	2.03112	1.6015	1.64822	2.7289	3.00294	0.622676	1.40144	0.333381	0.261666	1450.71	2.14263	3.61922	0.0929338	0.0210457	22.5704	15.1092	7.21495	3.01184	4.98375	3.05662	45.1407	4.65706	0.00793848	14.0549	3.01184	0.36675	0.915252	0.276053	0.985899	0.267733	0.53489	517.503	46.382	101.018	4449.17	-0.0777677	0.664996	0.935859
A+4	2.03428	4.22227	3.29838	30	0.414736	3.29884	3.29884	2.02935	0.148828	1.4455	2.70476	1.92156	1.60009	1.64796	2.56994	4.15132	0.506348	2.55123	0.300635	0.209153	10919.5	2.06569	3.52703	0.110924	0.0493909	21.4336	15.5183	6.82447	2.01893	3.63306	2.65583	42.8672	4.60335	0.0148739	7.70916	2.01893	0.470124	0.955809	0.400971	0.995726	0.374032	0.75161	471.064	54.3639	527.058	15483.5	-0.149513	0.817347	0.883715
A+5	3.25578	8.15624	6.76711	4.8	-4.61206	6.87513	6.88605	3.2628	1.97925	1.12277	0.684905	2.90317	1.60003	1.78464	5.36764	8.20652	1.7912	6.60649	1.10726	0.750471	26841	3.55318	5.4292	0.0287225	0.00521118	35.1097	198.568	10.3634	6.7576	35.9745	4.24659	70.2193	6.49309	0.00122458	81.6396	6.7576	0.247651	0.928533	0.160483	0.988671	0.162141	0.794429	1390.44	712.633	19993.4	1.77615e+06	-0.12778	0.870046	0.962188
A+7	1.78828	2.11375	1.82211	2.68333	-0.232082	1.78686	1.8549	1.79538	0.022152	0.650031	-0.598487	1.76734	1.60392	1.63263	2.02707	2.14146	0.236315	0.537545	0.125217	0.0935899	279.118	1.80154	2.30092	0.234992	0.0846715	18.9102	2.49048	4.88838	1.53723	1.39606	2.19805	37.8204	3.24973	0.0393596	3.75912	1.53723	0.508783	0.937001	0.441742	0.992382	0.387995	0.245301	358.207	6.20279	5.74277	89.042	-0.0259338	0.347179	0.889463
A+8	2.50339	6.66938	5.17459	5.95	-5.28312	5.18801	5.18801	2.50259	0.702963	1.28308	1.41645	2.21641	1.60092	1.68658	3.76013	6.68188	1.09741	5.08095	0.667956	0.468782	33854.3	2.6393	4.59326	0.0552497	0.0195796	26.5949	71.6813	8.57865	3.24757	9.63918	3.27287	53.1898	5.68861	0.00510018	20.1859	3.24757	0.378574	0.955509	0.295648	0.995603	0.290216	0.859197	768.877	266.539	4953.55	280579	-0.189455	0.913196	0.92108
G-1	2.27775	4.16647	3.5855	3.26667	-0.985214	3.52014	3.551	2.2809	0.335218	1.00829	0.377699	2.13812	1.60652	1.67932	3.10893	4.12627	0.804097	2.51975	0.46863	0.33597	4496.62	2.35323	4.15603	0.0697147	0.0161539	24.4809	34.483	8.17789	3.54009	8.16168	3.32914	48.9619	5.24575	0.00505843	20.6939	3.54009	0.34256	0.925699	0.251781	0.988692	0.251021	0.699941	623.452	117.238	1104.44	43481.1	-0.109043	0.781414	0.940861
G-10	1.94572	3.14161	2.3024	2.5	-2.97395	2.15558	2.34868	1.94283	0.0923682	1.24788	1.3209	1.85105	1.60048	1.63555	2.37994	3.08358	0.390018	1.4831	0.240442	0.166225	1357.3	1.96645	3.14627	0.141809	0.056	20.5822	10.0916	6.48528	2.42646	4.52336	2.87494	41.1643	4.24869	0.0171476	10.4111	2.42646	0.428743	0.930919	0.349763	0.989591	0.322455	0.484169	428.511	29.9552	160.135	3233.02	-0.05847	0.568646	0.91505
G-12	2.7274	5.1506	4.57843	#N/A	#N/A	4.37121	4.57805	2.72304	0.829679	0.633095	-0.709192	2.51522	1.60114	1.70339	4.13165	5.14211	1.4738	3.54097	0.775053	0.603074	12185.6	2.87135	4.80515	0.0433924	0.00995814	29.5027	81.3862	9.30377	4.89021	15.7937	3.76793	59.0054	5.90982	0.00220176	39.7078	4.89021	0.285125	0.91822	0.192589	0.985993	0.196387	0.756053	931.941	285.837	2297.46	177901	-0.12181	0.837164	0.95686
G-15	2.11536	3.14561	2.66376	#N/A	#N/A	2.55134	2.63741	2.10469	0.0988038	0.284811	-0.713283	2.0976	1.60102	1.68718	2.53041	3.11015	0.494382	1.50912	0.26391	0.201484	6398.82	2.12804	3.53867	0.0924611	0.0187765	22.1735	9.27744	6.84509	2.23879	3.15589	2.70774	44.3471	4.42782	0.0104205	8.16806	2.23879	0.427629	0.937027	0.347421	0.992212	0.346249	0.559789	496.859	28.9417	31.6484	2114.35	-0.0788121	0.655521	0.911096
G-2	2.67191	5.35598	4.91451	3.16667	-10.9237	4.23497	4.90497	2.68026	0.783511	0.891252	0.0360387	2.47901	1.60158	1.71396	4.04798	5.41819	1.26991	3.81661	0.72259	0.523626	20157.3	2.82264	4.79306	0.0433976	0.0139513	28.6064	78.7285	9.19223	4.55916	16.4432	3.71235	57.2128	5.86371	0.0026755	37.2291	4.55916	0.312275	0.927418	0.223796	0.988246	0.221578	0.76356	878.441	277.685	3652.04	226444	-0.126616	0.843417	0.944575
G-3	2.37459	4.10762	3.75567	2.41667	-4.40049	3.68223	3.72957	2.3738	0.394383	0.890518	-0.145275	2.21093	1.60036	1.7002	3.38799	4.07531	0.8785	2.47495	0.510805	0.365749	7355.75	2.45546	4.2991	0.0599946	0.0132883	25.3472	39.9687	8.28635	3.46302	8.12236	3.30777	50.6944	5.33706	0.00446933	20.1148	3.46302	0.348649	0.925686	0.258397	0.988487	0.255615	0.748367	672.393	139.76	1271.85	51311.5	-0.125	0.817764	0.937451
G-4	1.92492	3.07235	2.56479	1.8	-1.13752	2.47279	2.52543	1.91722	0.0732079	1.26752	1.52568	1.84821	1.60007	1.63935	2.29508	3.03321	0.343122	1.43314	0.211326	0.145338	3497.77	1.93622	3.07816	0.146905	0.0475954	20.3653	8.33786	6.35082	2.03069	3.18845	2.64643	40.7306	4.15801	0.0185578	7.31217	2.03069	0.463623	0.941114	0.392399	0.992599	0.368203	0.561508	419.427	26.0393	149.587	2848.12	-0.0765812	0.630022	0.907496
G-5	1.97604	3.18913	2.5535	5.96667	-0.652125	2.42986	2.54191	1.97679	0.1084	1.13752	0.764772	1.87846	1.60054	1.64195	2.47121	3.19234	0.43345	1.5918	0.263053	0.185852	3168.71	2.00402	3.32998	0.124679	0.046778	21.0836	11.8703	6.7645	2.31047	4.22429	2.81088	42.1672	4.43513	0.0142521	9.56258	2.31047	0.437294	0.935781	0.360271	0.990999	0.338779	0.597207	451.608	37.9188	197.505	4456.35	-0.0921428	0.692624	0.912905
G-6	1.75322	2.14456	1.88554	0.516667	-0.955957	1.81047	1.87456	1.75584	0.0127708	0.757147	-0.0897979	1.72746	1.60001	1.62526	1.91803	2.15018	0.169048	0.550171	0.09347	0.0687784	2807.83	1.75947	1.99913	0.28279	0.132926	18.3094	1.30233	4.05966	0.875528	0.68601	1.66967	36.6188	2.86941	0.0769677	1.45256	0.875528	0.644716	0.962953	0.618997	0.997029	0.49333	0.442325	335.811	3.75678	4.37026	38.4726	-0.0741447	0.518122	0.797814
G-7	2.10471	3.94821	3.45244	2.41667	-1.70646	3.46816	3.46816	2.09948	0.243099	1.35057	1.28479	1.93943	1.60028	1.63959	2.82991	3.92558	0.610416	2.3253	0.386381	0.260205	6739.2	2.1566	3.728	0.10543	0.0612117	22.4986	26.4059	7.41339	2.65702	5.65279	3.01014	44.9972	4.91943	0.0119687	12.7125	2.65702	0.418214	0.940464	0.33917	0.992278	0.307821	0.759286	526.237	92.9112	1025.09	32180.3	-0.137877	0.816335	0.913034
G-8	2.28148	4.75775	3.65651	3.98333	-0.415845	3.63728	3.63728	2.27871	0.324689	1.09594	0.831288	2.12608	1.60003	1.68107	3.119	4.75417	0.78049	3.15414	0.457142	0.322982	10659.3	2.34888	4.16098	0.0685341	0.0181597	24.2582	33.1038	8.1056	3.25909	8.10485	3.25482	48.5165	5.22268	0.00562995	18.7265	3.25909	0.368187	0.939133	0.281601	0.992114	0.274704	0.717154	612.203	113.689	1150.58	45318.4	-0.114807	0.792086	0.928534
G-9	2.46069	4.49326	4.01427	3.78333	-2.70496	3.80622	3.95593	2.44896	0.407159	0.747828	-0.139703	2.32174	1.60033	1.71298	3.36031	4.43865	0.937875	2.83832	0.526391	0.388293	19040.8	2.53073	4.42963	0.0532668	0.0111496	25.9561	40.099	8.36918	3.15363	7.8817	3.20851	51.9122	5.44654	0.00413601	17.8271	3.15363	0.372688	0.937454	0.286568	0.991514	0.286121	0.777711	704.905	142.569	1185.2	57947.8	-0.146331	0.856286	0.928789
G+1	2.76724	7.7195	6.75022	3.08333	-12.3269	6.6463	6.74517	2.76559	1.64454	1.70651	2.40023	2.29537	1.60095	1.69977	4.69434	7.72221	1.24947	6.12127	0.956952	0.573642	21095.2	3.04845	4.91992	0.0482998	0.0148377	29.7498	176.265	9.42532	5.21356	28.0829	3.91265	59.4996	6.0692	0.0033564	55.2641	5.21356	0.307011	0.940804	0.221474	0.991313	0.218662	0.843235	1033.68	649.794	25545.2	2.00789e+06	-0.153558	0.889649	0.946024
G+2	2.71893	6.44254	5.40221	#N/A	#N/A	5.26645	5.43867	2.71632	1.11824	1.10838	0.358365	2.33763	1.60031	1.70067	4.38608	6.42099	1.43381	4.82068	0.861193	0.615069	32695.1	2.9149	4.86739	0.0466369	0.0128069	29.3336	116.637	9.53267	5.56957	24.0391	3.98077	58.6671	6.01498	0.00269818	55.0592	5.56957	0.281669	0.925227	0.194842	0.987542	0.196551	0.763972	949.566	411.489	7710.39	505364	-0.114877	0.828904	0.95451
G+3	1.84074	2.37246	1.94123	#N/A	#N/A	1.88082	1.97497	1.82363	0.035544	1.01587	0.210402	1.76951	1.60066	1.62759	2.11976	2.41505	0.254775	0.814393	0.151848	0.106305	1183.13	1.83335	2.56165	0.208436	0.0747146	19.2574	4.00295	5.39189	1.5697	2.06735	2.3402	38.5147	3.59618	0.0340711	4.5313	1.5697	0.523166	0.943534	0.466815	0.992937	0.422723	0.434005	372.583	11.4805	30.1968	376.661	-0.0588919	0.528243	0.884252
G+4	2.08561	3.04106	2.67733	#N/A	#N/A	2.66368	2.67234	2.08697	0.116552	0.55928	-0.56247	2.02953	1.60043	1.67232	2.58631	2.99114	0.513621	1.39071	0.285187	0.214685	2057.12	2.11471	3.57437	0.0922779	0.0178688	22.1724	11.6025	6.96453	2.34822	3.35967	2.75901	44.3447	4.54479	0.00932572	8.87383	2.34822	0.417971	0.930276	0.336067	0.990407	0.334358	0.617588	498.779	37.536	97.4374	3346.38	-0.0984283	0.716749	0.918096
G+5	1.91382	2.9458	2.14997	#N/A	#N/A	2.20224	2.20224	1.92292	0.0801134	1.05641	0.545224	1.84493	1.60028	1.63139	2.36449	2.96716	0.366744	1.36688	0.228009	0.163363	1862.42	1.94364	3.09417	0.146658	0.0549048	20.4856	8.93086	6.45011	2.33821	4.02763	2.81797	40.9712	4.19776	0.0168746	9.49488	2.33821	0.433234	0.931065	0.355469	0.989822	0.334816	0.468423	423.843	26.2286	101.373	2022.07	-0.0555946	0.555398	0.920385
O1	2.29217	4.26161	3.38062	2.88333	-1.72793	3.37429	3.38432	2.28683	0.295327	0.881213	0.127225	2.15976	1.60006	1.69796	3.0836	4.23245	0.81205	2.63238	0.445789	0.326172	9138.25	2.35052	4.1609	0.0662561	0.0204525	24.2247	29.9149	8.02898	3.08109	7.27257	3.18122	48.4493	5.18479	0.00577631	16.7657	3.08109	0.380448	0.936139	0.297126	0.991228	0.295976	0.719778	608.367	102.894	764.358	30553.8	-0.120251	0.801256	0.92414
O11	2.09857	3.48248	2.99208	1.61667	-2.6687	2.9634	3.017	2.09729	0.160857	0.925545	0.272085	1.9997	1.60084	1.65572	2.68107	3.47688	0.583717	1.87604	0.326514	0.237183	6456.22	2.13529	3.70199	0.0919356	0.026813	22.2464	16.0122	7.13107	2.23799	3.33318	2.72196	44.4928	4.7439	0.00991707	8.34178	2.23799	0.430207	0.942056	0.350467	0.993343	0.345425	0.739519	506.744	55.7072	329.384	9473.27	-0.140794	0.812661	0.911372
O14	1.6842	1.87296	1.58117	0.6	0.132271	1.47483	1.57782	1.68188	0.00341516	0.964007	1.3767	1.67247	1.60264	1.61353	1.74297	1.8745	0.0920775	0.271865	0.0462519	0.0323489	96.2925	1.68289	1.08272	0.524221	0.346154	17.4451	0.31841	2.30009	0.56044	0.334259	1.2161	34.8901	1.63872	0.239071	0.648352	0.56044	0.734432	0.972187	0.728571	0.998213	0.483516	-0.0181094	304.324	0.625287	0.262411	1.03693	-0.00171385	0.0627504	0.839709
O15	1.65533	1.77725	1.62136	6	-0.447294	1.59925	1.63622	1.65689	0.00176784	0.886238	0.392476	1.64884	1.60009	1.60895	1.71164	1.78788	0.0629819	0.187788	0.0337207	0.0237844	431.286	1.65742	0.601004	0.749929	0.662921	17.1951	0.157034	1.41781	0.283963	0.203328	0.860795	34.3902	1.13384	0.482604	0.283963	0.283963	0.858018	0.985055	0.858018	0.999126	0.283963	0.0958554	295.686	0.344174	0.246596	0.411343	-0.00873675	0.111195	0.703589
O16	1.8119	2.35741	2.01132	22.6333	0.13554	2.01265	2.02419	1.81334	0.0247641	0.708737	-0.13765	1.78225	1.60056	1.63081	2.04158	2.34104	0.243429	0.740476	0.130279	0.0975157	2706.69	1.82015	2.44583	0.208997	0.082955	19.0256	2.57439	4.9827	1.22713	1.20264	2.03409	38.0512	3.39389	0.0405445	2.70849	1.22713	0.570989	0.953092	0.5256	0.995371	0.457105	0.473955	363.193	7.58907	11.727	163.634	-0.0706989	0.553108	0.8534
O18	1.83613	2.86177	2.19853	#N/A	#N/A	2.16543	2.2199	1.83975	0.0639148	1.74566	2.96452	1.74816	1.60096	1.62636	2.21687	2.82529	0.256896	1.22433	0.188356	0.117051	1048.38	1.85704	2.67	0.221455	0.11371	19.6226	7.88175	5.80949	1.94677	3.26733	2.62103	39.2452	3.9209	0.0354848	7.05726	1.94677	0.485302	0.940109	0.42021	0.991861	0.376414	0.552304	389.399	24.4697	149.488	2393.46	-0.0828788	0.62838	0.899385
O2	1.85388	2.77226	2.46898	10.1667	-0.335346	2.24724	2.44723	1.84941	0.0463537	1.54162	2.54979	1.79788	1.60053	1.63878	2.11884	2.74566	0.244463	1.14513	0.160804	0.103631	4031.73	1.8619	2.72268	0.188371	0.0747349	19.3868	5.05021	5.42632	1.36523	1.74205	2.18482	38.7736	3.71675	0.0365198	3.6059	1.36523	0.55474	0.955321	0.506051	0.995499	0.445255	0.642996	379.094	16.595	99.5041	1429.68	-0.113301	0.691994	0.847907
O20	1.97694	2.66903	2.35742	#N/A	#N/A	2.22637	2.47236	2.02021	0.0798095	0.360072	-0.868838	1.98555	1.60021	1.66549	2.42284	2.79702	0.470202	1.19682	0.241471	0.188218	5138.92	2.03987	3.32699	0.107136	0.0245075	21.2719	7.67473	6.46291	1.93493	2.52213	2.54055	42.5439	4.25851	0.013299	6.26609	1.93493	0.462393	0.937881	0.390272	0.992206	0.381356	0.591771	457.037	24.4328	26.7075	1300.51	-0.0919154	0.680796	0.895631
O21	2.15515	3.87904	3.32286	#N/A	#N/A	3.22469	3.33514	2.16068	0.27134	1.27994	0.951685	2.00899	1.60041	1.66397	2.96014	3.87002	0.628806	2.26961	0.40661	0.270466	3497.44	2.22259	3.88099	0.0878938	0.0234839	23.1313	28.7295	7.65648	3.03371	6.48761	3.14367	46.2626	4.99072	0.00810249	15.691	3.03371	0.379236	0.931056	0.294265	0.99002	0.28985	0.726918	555.941	99.2269	1075.76	33515.9	-0.120255	0.790285	0.92858
O4	1.67719	1.93103	1.68559	30	0.083722	1.65833	1.68259	1.67487	0.00470963	1.35309	1.34137	1.65332	1.60177	1.6101	1.78236	1.89883	0.0711637	0.297059	0.0525943	0.035138	356.859	1.67628	0.98633	0.617335	0.563063	17.393	0.418735	2.19055	0.400901	0.343783	1.14474	34.786	1.72641	0.349723	0.504505	0.400901	0.816817	0.980202	0.80991	0.998611	0.310248	0.397585	302.684	1.17044	1.60118	4.93867	-0.096564	0.446421	0.713306
O5	1.99654	3.00195	2.5109	3.68333	-0.129412	2.51717	2.53244	1.99452	0.109036	0.923541	0.0298577	1.90529	1.6011	1.65074	2.50735	2.99768	0.478511	1.39658	0.270732	0.196768	1732.95	2.02167	3.37147	0.117591	0.0469279	21.1482	11.4658	6.7191	2.19618	3.65116	2.73936	42.2963	4.43332	0.0141247	8.47436	2.19618	0.446025	0.934879	0.370992	0.990894	0.351194	0.630452	454.473	37.389	160.761	3770.42	-0.101227	0.715191	0.905954
O6	2.06009	4.15197	3.25035	6.26667	-0.266996	3.09678	3.19517	2.05536	0.219232	1.43266	1.57647	1.86508	1.6003	1.64164	2.81244	4.10413	0.555019	2.50383	0.36866	0.24813	7621.01	2.10802	3.57995	0.119878	0.0528262	21.9761	24.4417	7.12934	2.49058	6.06091	2.95611	43.9521	4.75975	0.0162113	12.2639	2.49058	0.447338	0.946717	0.377	0.993254	0.337329	0.749119	501.257	85.5029	898.998	26621	-0.140787	0.812596	0.897495
O7	2.02254	3.04766	2.69309	30	1.11814	2.62651	2.69377	2.01991	0.115948	0.845587	-0.0601356	1.92903	1.60082	1.65062	2.52684	3.0215	0.507573	1.42068	0.282045	0.209832	3142.81	2.04841	3.43811	0.110957	0.0407783	21.4374	11.8582	6.76741	2.1234	3.19026	2.67844	42.8747	4.50734	0.0128643	7.69909	2.1234	0.447927	0.938484	0.372451	0.992199	0.355822	0.675367	467.569	39.7335	175.009	4425.81	-0.118326	0.757008	0.905864
O8	2.51589	5.8976	4.97795	30	2.13495	4.90834	4.90834	2.5056	0.673254	1.32254	1.36071	2.26638	1.60024	1.69929	3.72353	5.80054	0.976996	4.2003	0.63606	0.425507	19116	2.63653	4.59591	0.0534371	0.0123535	26.8007	70.0142	8.89846	4.20027	12.3432	3.57801	53.6014	5.67345	0.00347441	29.9855	4.20027	0.317085	0.936269	0.226423	0.991634	0.226094	0.785862	773.299	250.072	4913.16	256377	-0.125883	0.835117	0.945642
[truncated: 50 more columns]
