# Supplementary material for: Effects of Carbidopa Premedication on 18F-FDOPA PET Imaging of Glioma: A Multiparametric Analysis
Source: Cancers (Basel). 2021 Oct 24;13(21):5340. doi: 10.3390/cancers13215340 (PMC8582429; doi:10.3390/cancers13215340)
Supplement: Supplementary file 1 [file cancers-13-05340-s001.zip › Table S3 Features_data_normNone.xlsx]

## Sheet: Brain
Patient	SUVmean	SUVmax	SUVpeak	TTP	Slope	original_Morphology_Volume_(mesh-based)None	original_Morphology_Volume_(counting)None	original_Morphology_Surface_areaNone	original_Morphology_Surface_to_volume_ratioNone	original_Morphology_SphericityNone	original_Morphology_Maximum_3D_diameterNone	original_Morphology_Major_axis_lengthNone	original_Morphology_Minor_axis_lengthNone	original_Morphology_Least_axis_lengthNone	original_Morphology_ElongationNone	original_Morphology_FlatnessNone	original_Local_intensity_Local_intensity_peakNone	original_Local_intensity_Global_intensity_peakNone	original_Statistics_MeanNone	original_Statistics_VarianceNone	original_Statistics_SkewnessNone	original_Statistics_(Excess)_kurtosisNone	original_Statistics_MedianNone	original_Statistics_MinimumNone	original_Statistics_10th_percentileNone	original_Statistics_90th_percentileNone	original_Statistics_MaximumNone	original_Statistics_Interquartile_rangeNone	original_Statistics_RangeNone	original_Statistics_Mean_absolute_deviationNone	original_Statistics_Robust_mean_absolute_deviationNone	original_Statistics_EnergyNone	original_Statistics_Root_mean_squareNone	original_Intensity_histogram_EntropyNone	original_Intensity_histogram_UniformityNone	original_Co-occurrence_matrix_(3D,_merged)_Joint_maximumNone	original_Co-occurrence_matrix_(3D,_merged)_Joint_averageNone	original_Co-occurrence_matrix_(3D,_merged)_Joint_varianceNone	original_Co-occurrence_matrix_(3D,_merged)_Joint_entropyNone	original_Co-occurrence_matrix_(3D,_merged)_Difference_averageNone	original_Co-occurrence_matrix_(3D,_merged)_Difference_varianceNone	original_Co-occurrence_matrix_(3D,_merged)_Difference_entropyNone	original_Co-occurrence_matrix_(3D,_merged)_Sum_averageNone	original_Co-occurrence_matrix_(3D,_merged)_Sum_entropyNone	original_Co-occurrence_matrix_(3D,_merged)_Angular_second_momentNone	original_Co-occurrence_matrix_(3D,_merged)_ContrastNone	original_Co-occurrence_matrix_(3D,_merged)_DissimilarityNone	original_Co-occurrence_matrix_(3D,_merged)_Inverse_differenceNone	original_Co-occurrence_matrix_(3D,_merged)_Inverse_difference_normalisedNone
A-1	0.899967	1.19741	1.08884	16.2679	-0.240056	14207.6	14683.4	6773.85	0.476776	0.41879	123.239	131.921	33.126	5.33835	0.251104	0.0404661	1.01491	1.09182	0.90438	0.0251885	-0.466454	-0.831045	0.939536	0.489387	0.668927	1.09187	1.19613	0.262305	0.706739	0.134986	0.104099	648.338	0.918201	2.58414	0.187373	0.144204	9.57219	2.46427	4.38921	0.663237	0.453463	1.40548	19.1444	3.45288	0.06295	0.893347	0.663237	0.70435	0.950225
A-12	1.59121	2.04316	1.84026	#N/A	#N/A	5702.77	6091.02	4845.71	0.849711	0.318555	101.602	108.086	30.7853	0	0.284821	0	1.75517	1.83532	1.56506	0.0512253	-0.451291	-0.671253	1.61153	0.979265	1.20233	1.84602	1.96012	0.326812	0.98085	0.187049	0.137854	797.704	1.58134	3.10074	0.129706	0.0735552	16.1738	5.03065	5.27572	0.925569	0.66784	1.6718	32.3476	3.99177	0.0333953	1.52452	0.925569	0.623759	0.957189
A-16	1.1311	1.5512	1.38682	#N/A	#N/A	13002.3	13442.3	6313.11	0.485538	0.423566	112.417	118.987	33.679	5.293	0.283047	0.0444838	1.36998	1.38991	1.1269	0.0234116	0.000811835	-0.425385	1.12912	0.732469	0.929297	1.31592	1.53233	0.220626	0.799858	0.124508	0.0897743	910.498	1.13724	2.66698	0.179106	0.0994685	11.8296	2.44051	4.69961	0.784169	0.52574	1.51767	23.6593	3.57541	0.0504586	1.14066	0.784169	0.662791	0.955018
A-17	1.35023	1.99504	1.80554	#N/A	#N/A	13592.6	14053.3	7077.62	0.520696	0.389164	120.276	124.103	36.4425	5.14367	0.293646	0.0414466	1.80948	1.8152	1.34699	0.0788715	-0.0902734	-0.838904	1.36269	0.694387	0.930491	1.71925	1.99152	0.436788	1.29713	0.234182	0.175673	1393.43	1.37595	3.46646	0.0967443	0.0342518	13.9222	7.60025	6.10332	1.27765	1.17913	2.03886	27.8444	4.37104	0.0176408	2.81152	1.27765	0.553482	0.942309
A-2	0.905801	1.27657	1.08401	9.84178	-0.564095	7535.81	8019.53	6384.28	0.847193	0.291156	126.641	138.661	39.7922	0	0.286974	0	0.987443	1.08303	0.890741	0.0168065	-0.153613	-0.334488	0.901685	0.534356	0.699738	1.05661	1.24973	0.170045	0.715372	0.103767	0.0732076	340.295	0.900125	2.44272	0.212959	0.155172	9.41512	1.7355	4.23121	0.651194	0.464541	1.40392	18.8302	3.303	0.074052	0.888594	0.651194	0.710091	0.954588
A-3	1.15131	1.53333	1.4233	14.506	-0.337985	13041.3	13614.1	6172.77	0.473326	0.434061	112.417	120.181	32.591	5.34192	0.271183	0.044449	1.37247	1.43345	1.15755	0.0359713	-0.2985	-0.958345	1.1782	0.702131	0.890344	1.37967	1.55336	0.314522	0.85123	0.164219	0.128665	981.005	1.17298	2.87036	0.150829	0.0957447	12.0709	3.43179	4.91931	0.821167	0.558811	1.55868	24.1418	3.7388	0.0428602	1.23313	0.821167	0.651984	0.953016
A-4	0.975364	1.33145	1.17669	12.0711	-0.468726	12551.2	12984	6533.45	0.520544	0.399759	109.748	116.403	30.6842	5.04908	0.263604	0.0433759	1.15471	1.1857	0.977515	0.0188696	-0.121121	-0.455979	0.983358	0.617852	0.78718	1.15179	1.34256	0.195203	0.724709	0.112104	0.0807875	662.596	0.98712	2.51573	0.196696	0.113509	10.3882	1.84156	4.48007	0.775887	0.542843	1.52993	20.7763	3.34436	0.0597421	1.14484	0.775887	0.668088	0.949777
A-6	1.16935	1.67302	1.43255	13.2829	-0.391677	6256.5	6682.94	5325.93	0.851263	0.308302	112.766	120.482	32.7267	0	0.271632	0	1.39254	1.42475	1.17172	0.0291999	-0.445126	-0.51625	1.20038	0.760965	0.914433	1.37524	1.56733	0.237481	0.806367	0.140218	0.101472	490.746	1.18412	2.74345	0.170547	0.128697	12.2026	2.67796	4.59221	0.717026	0.455497	1.41731	24.4053	3.6046	0.0555198	0.969624	0.717026	0.680309	0.958633
A-8	1.32048	1.73436	1.55441	17.169	-0.246417	11421.5	11819.3	5847.28	0.511956	0.419448	104.41	105.917	32.0889	5.21129	0.302963	0.0492017	1.4703	1.57301	1.32985	0.0459214	-0.657471	-0.469345	1.38635	0.703465	0.993261	1.56748	1.72357	0.320936	1.0201	0.178035	0.131681	1123.12	1.347	2.98889	0.146604	0.0884201	13.8922	4.28247	5.20978	0.958932	0.776365	1.75065	27.7843	3.84466	0.038378	1.69592	0.958932	0.622442	0.951399
A+1	1.31637	1.68936	1.56275	7.8508	-1.08937	11812.1	12239.3	5814.87	0.492281	0.431349	109.617	110.764	29.3493	5.31478	0.264972	0.0479831	1.54426	1.57001	1.32778	0.0425577	-0.675223	-0.321962	1.37654	0.716393	1.0055	1.55756	1.68541	0.302518	0.969018	0.169239	0.122056	1157.37	1.34372	2.96362	0.146439	0.0763246	13.7748	4.04307	5.28352	1.03743	0.804318	1.78976	27.5496	3.82528	0.0343691	1.88057	1.03743	0.59733	0.944734
A+10	1.39537	1.88809	1.6502	12.0586	-0.63434	6223.09	6644.75	5283.04	0.848942	0.309697	109.715	118.413	30.403	0	0.256755	0	1.52248	1.64726	1.39841	0.0418151	-0.395557	-0.605586	1.42761	0.899079	1.10211	1.64922	1.80141	0.311022	0.902334	0.169615	0.124504	695.079	1.41328	3.01391	0.138889	0.0753809	14.5461	4.0923	5.19106	0.930233	0.651909	1.66467	29.0922	3.89386	0.0350149	1.51724	0.930233	0.621091	0.954854
A+11	1.26942	1.78446	1.54852	10.1188	-0.729092	12381.7	12812.1	6151.3	0.496804	0.420764	109.748	113.644	34.0084	5.30559	0.299253	0.046686	1.50126	1.54537	1.26947	0.0286703	-0.237873	-0.560638	1.28276	0.813681	1.03181	1.47875	1.69358	0.255544	0.879904	0.138971	0.101311	1100.58	1.28071	2.7992	0.160054	0.085541	13.187	2.89983	4.99291	0.90819	0.662956	1.66868	26.3739	3.67788	0.0403293	1.48777	0.90819	0.630883	0.951197
A+12	2.14683	2.71754	2.39258	18.2054	-0.0525721	6079.88	6492	5162.82	0.849164	0.312028	107.046	114.512	31.7369	0	0.277149	0	2.34525	2.36984	2.1599	0.0620512	-0.932821	0.593186	2.21909	1.27542	1.81535	2.41092	2.59935	0.344247	1.32393	0.199926	0.138324	1607.25	2.17422	3.19343	0.133927	0.0829228	22.2693	5.84456	5.71452	1.26437	1.32748	2.08054	44.5386	4.01778	0.0308637	2.92611	1.26437	0.568084	0.955267
A+13	1.44189	1.93122	1.72935	22.0332	0.248702	12087.4	12506.6	6185.6	0.511741	0.411772	107.246	111.543	31.8586	5.1106	0.285618	0.0458173	1.6593	1.73103	1.45575	0.0641031	-0.666817	-0.517592	1.5125	0.798122	1.05246	1.72947	1.91251	0.37192	1.11439	0.209246	0.153063	1430.07	1.4776	3.2099	0.124979	0.0761054	15.0847	5.77269	5.49715	1.027	0.820487	1.80337	30.1694	4.07336	0.0308172	1.87521	1.027	0.604145	0.952873
A+14	1.254	1.6855	1.49507	11.1025	-0.595584	13412.8	13862.3	6406.66	0.477652	0.42612	118.36	124.2	34.0575	5.34354	0.274215	0.0430237	1.50195	1.50195	1.26369	0.0303909	-0.513906	-0.201905	1.28726	0.793566	1.01171	1.46489	1.69212	0.244336	0.898556	0.141249	0.100381	1181.42	1.27566	2.81032	0.163597	0.0776646	13.1879	2.93196	4.97615	0.914151	0.659418	1.66332	26.3758	3.65461	0.0427503	1.49509	0.914151	0.627352	0.950866
A+19	0.951038	1.31681	1.14239	12.8466	-0.419973	6514.27	6950.26	5531.87	0.849193	0.304922	112.766	122.58	33.9041	0	0.276588	0	1.14283	1.14339	0.952321	0.0278826	-0.473567	-0.541024	0.984112	0.505751	0.710472	1.14691	1.2668	0.248265	0.761045	0.138449	0.101486	340.266	0.966849	2.70984	0.173892	0.138037	10.0161	2.77198	4.613	0.726994	0.468412	1.43853	20.0322	3.59685	0.0546666	0.996933	0.726994	0.678425	0.949335
A+2	1.51193	2.03188	1.78284	19.7163	0.0706166	11793	12201.1	5810.55	0.492712	0.431205	105.499	110.268	29.7001	5.30647	0.269345	0.0481234	1.77762	1.79742	1.50744	0.0592337	-0.64648	-0.401857	1.57046	0.838133	1.13107	1.77522	2.07061	0.346036	1.23248	0.201511	0.147192	1489.9	1.52696	3.20174	0.126942	0.0666385	15.5947	5.65356	5.62988	1.11064	0.892984	1.86397	31.1893	4.07938	0.0279822	2.12651	1.11064	0.581902	0.951452
A+22	1.6442	2.28172	2.02874	#N/A	#N/A	13962.6	14416.1	6610.08	0.473415	0.424216	117.907	128.271	34.0495	5.34185	0.26545	0.0416451	2.00268	2.02154	1.64946	0.0758027	-0.281713	-0.840465	1.68208	1.00537	1.25707	1.98326	2.27671	0.443453	1.27134	0.232694	0.176961	2111.38	1.67228	3.41703	0.102267	0.0426606	17.0129	7.54728	5.92516	1.12972	0.923621	1.89004	34.0258	4.3493	0.0203821	2.1999	1.12972	0.579743	0.954654
A+3	1.12505	1.44611	1.29992	12.446	-0.383142	12237.7	12659.4	5933.12	0.484822	0.432848	108.108	114.077	29.5683	5.30616	0.259197	0.046514	1.21969	1.29786	1.11509	0.0230055	-0.403774	-0.483551	1.14258	0.697404	0.886351	1.29828	1.44831	0.216381	0.750909	0.124053	0.0890207	839.649	1.12536	2.61268	0.186849	0.122962	11.6966	2.23026	4.62431	0.808412	0.57871	1.56501	23.3932	3.44834	0.0547529	1.23224	0.808412	0.658275	0.95099
A+4	0.763619	1.15192	0.946684	15.4351	-0.122373	12760.4	13213.1	6244.29	0.489348	0.422907	114.993	115.245	33.8471	5.31325	0.293697	0.0461041	0.946229	0.955236	0.773899	0.0150873	-0.0610482	-0.433007	0.779202	0.41971	0.606338	0.939793	1.13153	0.167102	0.711816	0.099014	0.0708083	424.892	0.783585	2.35633	0.218551	0.130291	8.25563	1.52718	4.19171	0.692233	0.460425	1.42337	16.5113	3.20469	0.0691011	0.939612	0.692233	0.692841	0.94809
A+5	0.957942	1.4097	1.29152	10.794	-0.570638	14782	15275.3	7030.7	0.475625	0.414294	126.104	135.715	34.2983	5.33516	0.252723	0.0393115	1.22614	1.2879	0.95235	0.0316431	-0.0709124	-0.770128	0.956978	0.535434	0.711732	1.16767	1.42435	0.281531	0.88892	0.151847	0.116724	750.89	0.96882	2.82955	0.155713	0.0997531	10.0086	3.08454	4.81666	0.759506	0.540846	1.52653	20.0171	3.72151	0.0464642	1.1177	0.759506	0.675517	0.953826
A+7	1.0884	1.47661	1.27434	13.7287	-0.411988	6476.09	6912.07	5516.92	0.851891	0.304553	115.705	124.457	35.4663	0	0.284968	0	1.26001	1.26589	1.07421	0.0339612	-0.569976	-0.663881	1.12933	0.632035	0.801947	1.27891	1.42651	0.267166	0.794473	0.155486	0.116327	430.014	1.0899	2.74303	0.173591	0.122196	11.2398	3.21785	4.57948	0.699149	0.46092	1.42817	22.4795	3.627	0.0579571	0.949729	0.699149	0.690449	0.957216
A+8	0.731219	0.942851	0.83666	10.0211	-0.409517	13202	13709.6	6627.16	0.501982	0.407615	120.78	122.367	34.1857	5.28884	0.279369	0.043221	0.783269	0.839141	0.732252	0.00884144	-0.887228	0.795343	0.749784	0.381123	0.599804	0.836673	0.930517	0.110805	0.549394	0.0726409	0.0478041	391.335	0.738265	1.95883	0.31211	0.26885	7.85701	0.901487	3.46917	0.550267	0.348768	1.23288	15.714	2.73613	0.130079	0.651561	0.550267	0.740969	0.950732
G-1	1.81717	2.47975	2.23768	17.1247	-0.170631	12237.7	12659.4	5888.11	0.481144	0.436156	109.715	113.84	30.0999	5.32482	0.264406	0.0467746	2.19872	2.23616	1.82918	0.0800786	-0.392725	-0.428816	1.86746	1.12126	1.39533	2.16987	2.48507	0.395332	1.3638	0.22829	0.161083	2271.42	1.85094	3.47898	0.102507	0.0428514	18.9104	7.89816	6.2462	1.40989	1.53583	2.17931	37.8208	4.3702	0.0185303	3.52363	1.40989	0.536497	0.948607
G-10	0.780682	1.09863	0.932204	11.8116	-0.388512	7297.13	7771.3	6174.46	0.846149	0.294659	123.673	136.396	34.1001	0	0.250007	0	0.882516	0.911598	0.775925	0.012522	-0.522708	0.063561	0.790069	0.434124	0.626162	0.912635	1.03344	0.150069	0.599317	0.0893694	0.06261	250.135	0.783953	2.22974	0.246008	0.168148	8.31408	1.29472	3.85151	0.576213	0.380897	1.29079	16.6282	3.05516	0.0940849	0.712919	0.576213	0.733994	0.952851
G-12	1.19879	1.58795	1.40788	#N/A	#N/A	12996.7	13442.3	6889.09	0.530064	0.388042	112.766	118.607	35.6906	5.15951	0.300916	0.0435011	1.3661	1.40507	1.19766	0.0321474	-0.519837	-0.353792	1.23483	0.652086	0.928618	1.4075	1.58461	0.254855	0.932527	0.147038	0.105626	1032.45	1.21101	2.84467	0.160148	0.0971602	12.4694	3.12695	5.01401	0.909128	0.651783	1.66138	24.9387	3.71065	0.0414518	1.4783	0.909128	0.629486	0.948335
G-15	1.6076	2.20552	2.01512	#N/A	#N/A	13653.9	14129.6	6921.1	0.506896	0.39916	123.21	125.95	37.056	5.18739	0.294211	0.0411859	1.9153	2.02169	1.62211	0.0672194	-0.294628	-0.859594	1.66247	1.01932	1.23426	1.92705	2.19883	0.411121	1.17951	0.22073	0.168456	1996.87	1.6427	3.30183	0.113316	0.0667783	16.6992	6.61842	5.71642	1.06362	0.852352	1.83138	33.3984	4.24411	0.0247452	1.98363	1.06362	0.59444	0.955369
G-2	1.7984	2.35021	2.10177	18.0046	-0.0555165	13291.9	13747.8	6551.78	0.492916	0.414174	115.086	122.059	31.5451	5.29391	0.258442	0.0433718	2.05622	2.10203	1.7862	0.0489593	-0.365713	-0.472175	1.81891	1.2369	1.45974	2.04917	2.34764	0.321256	1.11074	0.181194	0.130315	2332.41	1.79985	3.14266	0.129761	0.0666291	18.4507	4.84855	5.59664	1.10604	0.925129	1.88312	36.9015	4.03345	0.0281084	2.14846	1.10604	0.587375	0.957311
G-3	1.35028	1.70928	1.61018	10.8605	-0.840582	11165.3	11551.9	5417.85	0.485241	0.445899	101.742	105.105	28.2409	5.30912	0.268693	0.0505126	1.51963	1.60463	1.36182	0.0407709	-0.678245	-0.0072403	1.39294	0.708134	1.06737	1.59477	1.70203	0.280163	0.993895	0.163372	0.115488	1146.68	1.37671	2.96829	0.144911	0.0803177	14.2191	3.97406	5.26443	1.03089	0.877686	1.83483	28.4382	3.82534	0.0360354	1.94042	1.03089	0.608069	0.948042
G-4	2.23556	2.98113	2.54688	16.5379	-0.290628	6786.36	7236.67	5766.42	0.849707	0.300609	119.082	129.649	34.6925	0	0.267587	0	2.50969	2.54152	2.27278	0.0548379	-0.350716	0.441837	2.28815	1.42301	1.99346	2.56978	2.93571	0.302839	1.5127	0.184217	0.126736	1978.52	2.28481	3.26079	0.122298	0.0464259	23.43	5.30921	5.8706	1.31982	1.44082	2.09824	46.86	4.10055	0.023488	3.18276	1.31982	0.552338	0.959201
G-5	1.26593	1.60538	1.49833	11.4074	-0.951815	7352.82	7847.68	6239.47	0.848581	0.293071	125.65	135.876	40.0727	5.26882	0.294921	0.0387767	1.41583	1.46269	1.2704	0.0330614	-0.603865	-0.489391	1.30894	0.74589	0.982436	1.48612	1.57699	0.266536	0.831101	0.149659	0.109717	676.908	1.28335	2.8022	0.16149	0.091712	13.3006	3.25033	4.80414	0.809103	0.543042	1.54331	26.6012	3.67341	0.0466599	1.19769	0.809103	0.655559	0.953656
G-6	2.31769	2.83297	2.67285	17.6361	-0.19684	7220.76	7694.93	6117.31	0.847184	0.295333	127.904	138.87	32.6014	0	0.234763	0	2.55375	2.65602	2.31228	0.0713484	-0.689369	-0.143847	2.36264	1.55618	1.89605	2.60468	2.83117	0.343999	1.27498	0.215524	0.151338	2183.46	2.32766	3.35273	0.11447	0.0780926	23.7077	6.9415	5.80328	1.14305	0.983682	1.92061	47.4153	4.23372	0.025521	2.29026	1.14305	0.58098	0.963095
G-7	1.27969	1.68596	1.48226	12.5499	-0.559271	13940.3	14454.2	6600.6	0.473491	0.424374	120.424	128.2	33.7056	5.34128	0.262914	0.0416636	1.46627	1.48349	1.28129	0.0212567	-0.528905	0.373048	1.29393	0.823644	1.08939	1.45372	1.68333	0.182034	0.859683	0.112787	0.0751588	1258.86	1.28956	2.56107	0.201311	0.109435	13.3678	2.04662	4.66911	0.893861	0.672744	1.65956	26.7357	3.38106	0.0564096	1.47173	0.893861	0.6351	0.951973
G-8	1.16817	1.60203	1.41872	9.40889	-0.700117	6920.02	7370.33	5866.43	0.847748	0.299352	117.725	127.972	37.2132	0	0.29079	0	1.35298	1.3717	1.16937	0.0323048	-0.509265	-0.280596	1.19778	0.672378	0.926784	1.37626	1.60227	0.267076	0.929891	0.148159	0.107554	540.296	1.1831	2.82202	0.162689	0.113357	12.2372	3.22281	4.81855	0.763177	0.559077	1.53834	24.4744	3.71875	0.0490263	1.14152	0.763177	0.675187	0.958684
G-9	1.47629	1.91711	1.72225	17.5299	-0.172855	7359.19	7828.59	6234.8	0.847213	0.29346	122.978	134.966	41.2946	0	0.305962	0	1.69313	1.72406	1.49488	0.0388366	-0.453131	-0.662602	1.52534	1.01128	1.19282	1.72469	1.91675	0.311886	0.905474	0.164394	0.122871	932.13	1.50781	2.95695	0.142832	0.0740489	15.4541	3.87358	5.12291	0.898777	0.661629	1.6563	30.9083	3.859	0.0366516	1.46943	0.898777	0.633186	0.958407
G+1	1.30029	1.70632	1.55368	10.4238	-0.701658	5631.17	6014.64	4796.96	0.851857	0.319093	99.4698	107.089	31.4197	0	0.293397	0	1.54792	1.54792	1.29595	0.0425593	-0.38338	-0.741083	1.3294	0.767785	0.984029	1.54823	1.65588	0.324943	0.888093	0.174209	0.132237	542.441	1.31226	3.02352	0.135903	0.0684444	13.4813	4.20432	5.16627	0.911111	0.594765	1.61228	26.9627	3.91068	0.033948	1.42489	0.911111	0.621807	0.950856
G+2	1.2563	1.69993	1.56237	#N/A	#N/A	13686.5	14129.6	6497.92	0.474769	0.425832	117.755	124.289	35.3393	5.3354	0.284332	0.0429273	1.42873	1.55988	1.25901	0.0515933	-0.308904	-0.929138	1.28999	0.721704	0.9368	1.52701	1.69441	0.370487	0.972703	0.194143	0.150429	1211.16	1.27934	3.11404	0.125526	0.0795515	13.0927	4.94406	5.3837	0.980957	0.779313	1.76985	26.1854	4.00027	0.0300361	1.74159	0.980957	0.617224	0.947654
G+3	1.67123	2.1961	2.05013	#N/A	#N/A	13362.7	13824.1	6610.63	0.494708	0.411943	117.725	122.702	35.0418	5.26059	0.285586	0.042873	1.90545	2.05783	1.64205	0.0805098	-0.324705	-0.728034	1.67484	0.955743	1.24384	1.98367	2.18625	0.440937	1.23051	0.237956	0.178254	2010.42	1.66638	3.46066	0.0998291	0.0418457	16.8333	7.66219	5.99357	1.17747	0.986998	1.93222	33.6665	4.38592	0.0194115	2.37344	1.17747	0.569612	0.950892
G+4	1.34683	1.84808	1.617	#N/A	#N/A	6065.56	6472.9	5152.39	0.849449	0.312169	105.092	114.809	32.4546	0	0.282683	0	1.57627	1.62032	1.35287	0.0423776	-0.317804	-0.792802	1.38669	0.88713	1.05846	1.60026	1.84923	0.310018	0.962097	0.173653	0.131393	634.821	1.36844	3.01287	0.137146	0.0675453	14.0634	4.04705	5.10173	0.859967	0.545465	1.55853	28.1269	3.90534	0.0362303	1.28501	0.859967	0.635873	0.958
G+5	1.05398	1.48132	1.28951	#N/A	#N/A	5554.79	5938.27	4730.72	0.851647	0.320628	98.0229	105.831	31.9504	0	0.301899	0	1.19032	1.27454	1.02502	0.0346956	-0.248496	-0.688352	1.0497	0.59546	0.751186	1.24181	1.43507	0.277695	0.839614	0.155324	0.115759	337.55	1.04181	2.90309	0.147693	0.0873087	10.7516	3.41803	4.84831	0.741674	0.476022	1.45348	21.5032	3.80585	0.0439979	1.0261	0.741674	0.673642	0.954677
O1	1.44324	1.91365	1.74583	12.3315	-0.705941	19648.6	20182.5	9148.67	0.465613	0.3849	133.667	142.513	42.5172	5.30367	0.29834	0.0372154	1.71491	1.74599	1.45376	0.0494545	-0.458724	-0.705624	1.49948	0.855766	1.12337	1.71386	1.90323	0.352442	1.04746	0.187682	0.142259	2286.16	1.47067	3.09548	0.131042	0.0778451	15.0618	4.86427	5.41245	0.989374	0.800085	1.77832	30.1237	3.97994	0.0312751	1.77894	0.989374	0.614678	0.95454
O11	1.4033	1.84086	1.70142	16.9272	-0.166701	13970.5	14435.1	6682.81	0.478351	0.419759	123.413	130.224	29.9097	5.30983	0.229679	0.0407748	1.69537	1.70044	1.39978	0.047889	-0.572032	-0.496662	1.4415	0.814416	1.05589	1.65206	1.83005	0.300796	1.01563	0.178259	0.128522	1517.49	1.41678	3.06389	0.13639	0.0725044	14.5449	4.66339	5.28488	0.945184	0.71731	1.71454	29.0898	3.94864	0.0341809	1.61068	0.945184	0.622399	0.95428
O14	1.14609	1.69175	1.44628	11.6776	-0.418261	13536.9	13996	6504.61	0.480508	0.422289	117.664	124.606	32.7473	5.34331	0.262807	0.0428816	1.36738	1.44852	1.14491	0.0463974	-0.457883	-0.443203	1.17436	0.554874	0.828258	1.39618	1.69237	0.316042	1.1375	0.176026	0.127446	994.833	1.16499	3.08428	0.132925	0.0664133	11.9532	4.39132	5.32798	0.935758	0.707961	1.70565	23.9064	3.97834	0.0322787	1.5836	0.935758	0.624834	0.949849
O15	2.42711	3.22607	2.87393	21.2287	0.287177	14167	14645.2	6969.29	0.491937	0.40627	123.702	132.384	33.7509	5.26711	0.254947	0.0397865	2.86437	2.88672	2.41606	0.0920948	-0.413285	-0.161403	2.46567	1.51994	1.97363	2.7535	3.22634	0.41256	1.70641	0.24496	0.172146	4547.88	2.43504	3.59355	0.0980657	0.0465893	24.6721	8.4702	6.49243	1.64592	1.87428	2.3406	49.3442	4.4234	0.0161967	4.58333	1.64592	0.497533	0.953932
O16	1.62181	2.17788	1.94647	13.3873	-0.573548	12947.4	13385	6299.42	0.486539	0.423291	112.544	119.314	32.1977	5.33459	0.269855	0.0447103	1.89967	1.94934	1.61977	0.0616485	-0.616146	-0.464542	1.67983	0.938543	1.22498	1.89253	2.15253	0.342711	1.21399	0.203998	0.148022	1882.39	1.63869	3.23048	0.124495	0.0655988	16.8519	5.89732	5.64608	1.11384	0.914385	1.87063	33.7039	4.11131	0.0286486	2.15503	1.11384	0.58196	0.95339
O18	0.927221	1.45084	1.17566	#N/A	#N/A	6461.77	6892.97	5483.78	0.848651	0.305941	113.05	122.536	33.2758	0	0.271559	0	1.17105	1.17974	0.920327	0.0245489	-0.0407875	-0.370578	0.932552	0.530596	0.716061	1.11661	1.41267	0.230755	0.882076	0.128671	0.09392	314.629	0.933568	2.71318	0.172044	0.0880989	9.67117	2.47804	4.66986	0.77357	0.507462	1.49899	19.3423	3.58133	0.050279	1.10587	0.77357	0.665469	0.952858
O2	1.40237	1.86122	1.63028	14.2491	-0.552207	13606.9	14053.3	6815.94	0.500916	0.404389	110.752	115.074	32.7198	5.25215	0.284338	0.0456416	1.61371	1.63288	1.41331	0.0359751	-0.191616	-0.664729	1.42239	0.91771	1.15426	1.6498	1.86064	0.287738	0.942925	0.157106	0.116442	1496.59	1.42598	2.96292	0.141843	0.0726663	14.6589	3.66241	5.15951	0.90013	0.673835	1.6737	29.3179	3.84999	0.0361606	1.48407	0.90013	0.635041	0.95635
O20	1.03187	1.46572	1.27182	#N/A	#N/A	6137.17	6549.28	5210.22	0.848963	0.311128	106.945	115.166	32.0651	0	0.278425	0	1.25689	1.26951	0.985942	0.0446839	-0.168387	-0.949821	1.00414	0.562379	0.673998	1.25734	1.42932	0.332178	0.866944	0.179939	0.137246	348.751	1.00835	3.05489	0.129308	0.0675346	10.3466	4.377	5.1021	0.826688	0.538718	1.54316	20.6932	3.94973	0.0354284	1.22213	0.826688	0.648088	0.949764
O21	1.87895	2.5721	2.27197	#N/A	#N/A	6447.44	6873.88	5473.35	0.848917	0.306072	109.878	120.314	35.8623	0	0.298071	0	2.23098	2.28112	1.863	0.104856	-0.435518	-0.626446	1.92478	0.986911	1.3761	2.2303	2.53802	0.497472	1.5511	0.271686	0.203216	1287.22	1.89093	3.62427	0.0929167	0.048062	19.1566	9.8437	6.23445	1.29612	1.10611	2.02005	38.3132	4.51512	0.0180311	2.78605	1.29612	0.544168	0.953894
O4	1.88998	2.47218	2.24534	24.055	0.434445	6934.34	7389.42	5876.87	0.847502	0.299232	120.306	129.598	33.7865	0	0.260702	0	2.22679	2.22684	1.89568	0.0723256	-0.638696	-0.390935	1.96391	1.09245	1.46667	2.19375	2.40673	0.377098	1.31428	0.221657	0.161135	1418.71	1.91466	3.33337	0.116186	0.0640749	19.5022	7.07793	5.69107	1.02736	0.798388	1.77599	39.0043	4.26361	0.0273093	1.85385	1.02736	0.599052	0.961629
O5	2.55115	3.1986	2.98963	16.9098	-0.378928	12268.8	12697.6	5950.28	0.484994	0.432329	107.212	112.574	33.0494	5.33379	0.293579	0.0473803	2.89004	2.99118	2.54002	0.178098	-0.59323	-0.630805	2.63431	1.41122	1.88977	3.02083	3.19831	0.650191	1.78709	0.356239	0.270603	4408.83	2.57484	3.91043	0.0742043	0.0302302	25.9501	16.8038	6.8856	1.72833	1.89636	2.36868	51.9001	4.82056	0.0111627	4.88348	1.72833	0.480221	0.95029
O6	1.20603	1.67254	1.46159	10.7217	-0.657635	14102.6	14587.9	6887.8	0.488407	0.409829	126.669	131.601	30.2292	5.33025	0.229703	0.0405032	1.39527	1.46139	1.20953	0.0541065	-0.703502	-0.431878	1.26856	0.591915	0.836477	1.4639	1.66892	0.339944	1.077	0.192123	0.13999	1159.05	1.2317	3.08523	0.137674	0.0820018	12.6361	5.40602	5.34597	0.974012	0.755426	1.7452	25.2722	3.9801	0.034445	1.70413	0.974012	0.615467	0.94795
O7	1.31909	1.79643	1.69808	13.8282	-0.371058	6380.62	6797.5	5414.82	0.848636	0.307238	109.585	117.512	36.6991	0	0.312302	0	1.63217	1.66141	1.32843	0.0525241	-0.500147	-0.603599	1.36943	0.779198	0.964888	1.59359	1.76843	0.320722	0.989232	0.189492	0.138627	646.945	1.34806	3.13602	0.12814	0.0713166	13.7214	4.89534	5.23848	0.872257	0.576942	1.59145	27.4428	4.02649	0.0345135	1.33777	0.872257	0.635149	0.955297
O8	1.17156	1.58633	1.40041	10.221	-0.713199	6982.08	7446.7	5916.57	0.847393	0.298587	121.016	132.436	31.907	0	0.240925	0	1.38934	1.38934	1.18442	0.0330548	-0.822954	0.0708477	1.22625	0.629853	0.91498	1.38231	1.54081	0.236782	0.910959	0.145802	0.101547	560.002	1.19829	2.76285	0.177015	0.126429	12.3943	3.15454	4.65792	0.737143	0.47662	1.45102	24.7886	3.64531	0.0573122	1.02	0.737143	0.675357	0.95755
[truncated: 61 more columns]

## Sheet: TBR1.6
Patient	SUVmean	SUVmax	SUVpeak	TTP	Slope	original_Morphology_Volume_(mesh-based)None	original_Morphology_Volume_(counting)None	original_Morphology_Surface_areaNone	original_Morphology_Surface_to_volume_ratioNone	original_Morphology_SphericityNone	original_Morphology_Maximum_3D_diameterNone	original_Morphology_Major_axis_lengthNone	original_Morphology_Minor_axis_lengthNone	original_Morphology_Least_axis_lengthNone	original_Morphology_ElongationNone	original_Morphology_FlatnessNone	original_Local_intensity_Local_intensity_peakNone	original_Local_intensity_Global_intensity_peakNone	original_Statistics_MeanNone	original_Statistics_VarianceNone	original_Statistics_SkewnessNone	original_Statistics_(Excess)_kurtosisNone	original_Statistics_MedianNone	original_Statistics_MinimumNone	original_Statistics_10th_percentileNone	original_Statistics_90th_percentileNone	original_Statistics_MaximumNone	original_Statistics_Interquartile_rangeNone	original_Statistics_RangeNone	original_Statistics_Mean_absolute_deviationNone	original_Statistics_Robust_mean_absolute_deviationNone	original_Statistics_EnergyNone	original_Statistics_Root_mean_squareNone	original_Intensity_histogram_EntropyNone	original_Intensity_histogram_UniformityNone	original_Co-occurrence_matrix_(3D,_merged)_Joint_maximumNone	original_Co-occurrence_matrix_(3D,_merged)_Joint_averageNone	original_Co-occurrence_matrix_(3D,_merged)_Joint_varianceNone	original_Co-occurrence_matrix_(3D,_merged)_Joint_entropyNone	original_Co-occurrence_matrix_(3D,_merged)_Difference_averageNone	original_Co-occurrence_matrix_(3D,_merged)_Difference_varianceNone	original_Co-occurrence_matrix_(3D,_merged)_Difference_entropyNone	original_Co-occurrence_matrix_(3D,_merged)_Sum_averageNone	original_Co-occurrence_matrix_(3D,_merged)_Sum_entropyNone	original_Co-occurrence_matrix_(3D,_merged)_Angular_second_momentNone	original_Co-occurrence_matrix_(3D,_merged)_ContrastNone	original_Co-occurrence_matrix_(3D,_merged)_DissimilarityNone	original_Co-occurrence_matrix_(3D,_merged)_Inverse_differenceNone	original_Co-occurrence_matrix_(3D,_merged)_Inverse_difference_normalisedNone
A-1	1.54079	1.65887	1.49924	15.6166	-0.904795	906.175	992.894	543.394	0.599657	0.833382	15.8125	14.4779	11.5863	8.91847	0.800274	0.616007	1.44044	1.49352	1.54544	0.00437585	0.230806	-1.2071	1.53318	1.44851	1.46255	1.64831	1.65899	0.118364	0.21048	0.0578047	0.0448885	124.423	1.54685	1.55793	0.346154	0.172911	16.1542	0.568448	3.07297	0.775216	0.479732	1.45666	32.3084	2.12575	0.125605	1.08069	0.775216	0.663305	0.957826
A-12	3.34564	6.70844	5.23039	#N/A	#N/A	15829.8	16172.7	4598.79	0.290515	0.662966	54.7109	52.4106	29.7633	18.5627	0.567887	0.354178	5.22984	5.22984	3.30495	0.697491	1.60656	2.20581	2.98851	2.50476	2.58079	4.53079	6.75662	0.883704	4.25185	0.635506	0.404623	9842.28	3.40884	4.38309	0.0672685	0.0179453	35.1493	78.9388	8.78335	5.18379	23.5276	3.89884	70.2986	5.60945	0.00482663	50.3993	5.18379	0.306359	0.932964
A-16	1.91885	2.28093	1.94577	#N/A	#N/A	2264.24	2463.14	1252.88	0.553333	0.665564	29.8828	23.368	14.909	12.7094	0.638009	0.543881	1.88048	1.94592	1.91295	0.00883747	1.05732	0.941543	1.8884	1.80305	1.81339	2.04615	2.28424	0.131817	0.481192	0.0772274	0.0569034	473.201	1.91526	1.60616	0.395469	0.215336	19.8944	0.916902	3.55178	0.868697	0.695995	1.67524	39.7889	2.46615	0.11388	1.45063	0.868697	0.648932	0.964751
A-17	2.87452	7.78508	6.93921	#N/A	#N/A	73284.8	74409.7	17480.2	0.238525	0.484484	102.337	70.9401	52.9865	47.6851	0.74692	0.672189	6.49766	6.92789	2.86922	1.07483	2.5111	5.91782	2.4926	2.15525	2.20807	4.18091	7.77566	0.552989	5.6204	0.67291	0.288338	36270.4	3.05078	4.1664	0.0887055	0.0359979	30.4671	124.247	7.97953	3.44417	19.5787	3.30837	60.9342	5.31593	0.0110055	31.441	3.44417	0.416706	0.960243
A-2	1.95637	3.8528	2.69508	6.51236	-3.92053	6211.95	6434.72	2087.37	0.336025	0.782895	37.6096	32.9562	18.3577	15.7556	0.557032	0.478077	2.70976	2.70976	1.92456	0.241555	1.38358	1.51613	1.78572	1.4278	1.47368	2.62845	3.85101	0.598181	2.42321	0.381293	0.255733	1329.63	1.98632	3.77018	0.0963907	0.0285533	20.894	27.05	7.6842	3.59137	9.03861	3.36905	41.7881	4.95851	0.00825618	21.9365	3.59137	0.348385	0.919957
A-3	1.95609	2.10536	1.7776	9.65468	-0.954245	439.96	534.635	392.421	0.891946	0.712866	18.7096	18.3801	8.63926	5.03513	0.470034	0.273945	1.67204	1.78624	1.9739	0.00463157	0.226735	-0.860974	1.9637	1.85712	1.88962	2.0542	2.10559	0.0996816	0.248465	0.059001	0.043803	109.226	1.97507	1.6746	0.341837	0.1875	20.4102	0.593491	3.26231	0.820312	0.49115	1.48627	40.8203	2.16702	0.130646	1.16406	0.820312	0.643229	0.96495
A-4	1.66521	1.95169	1.56638	22.1414	0.120006	590.326	687.388	453.766	0.76867	0.749975	18.7096	15.6511	9.94372	8.17877	0.635335	0.522567	1.54465	1.56546	1.67784	0.00977143	0.932319	-0.142203	1.64595	1.56508	1.58487	1.81762	1.93763	0.13675	0.37255	0.083507	0.0604635	101.697	1.68075	2.02844	0.271605	0.125	17.585	1.20277	4.1095	1.21	0.8259	1.85811	35.17	2.68257	0.0696125	2.29	1.21	0.551	0.944663
A-6	2.79141	5.45688	4.19294	19.8809	-0.599435	6067.15	6243.77	1809.38	0.298225	0.889089	29.2791	24.3787	21.196	16.6368	0.869449	0.682432	4.10088	4.18744	2.79461	0.739883	1.11415	0.414022	2.50856	1.8754	1.96199	4.1404	5.36162	1.15567	3.48622	0.693167	0.490469	2795.76	2.92399	4.42297	0.0573745	0.0119723	30.4168	80.3033	8.71087	6.14178	23.157	4.05948	60.8336	5.68889	0.00333959	60.8784	6.14178	0.260906	0.903346
A-8	2.28511	2.42685	1.72859	11.4351	-0.66951	93.0838	133.659	108.544	1.16609	0.91508	6.547	5.71469	5.71469	4.3199	1	0.755929	1.71779	1.74411	2.29254	0.00337713	-0.628026	-0.411823	2.27914	2.17898	2.23485	2.35766	2.36279	0.066427	0.183813	0.0471518	0.0309817	36.8137	2.29327	1.44882	0.387755	0.214286	23.2857	0.489796	2.84237	0.857143	0.408163	1.37878	46.5714	1.84237	0.153061	1.14286	0.857143	0.619048	0.966154
A+1	2.3417	2.89231	2.46778	12.6189	-1.3239	5269.18	5537.29	2344.08	0.444866	0.624703	57.3875	51.1819	17.1886	11.8602	0.335833	0.231727	2.44994	2.44994	2.35212	0.0263848	0.649317	-0.342346	2.32053	2.12453	2.1601	2.59303	2.84868	0.249031	0.724149	0.13543	0.101314	1612.06	2.35772	2.61855	0.179215	0.0461797	24.4582	2.95187	5.40753	1.6822	1.77348	2.3385	48.9165	3.4237	0.0274939	4.60327	1.6822	0.488438	0.946905
A+10	2.39552	2.9915	2.51523	20.0228	-0.310446	5526.15	5938.27	3303.06	0.597714	0.457632	56.7616	56.5878	20.671	16.2449	0.365291	0.287074	2.43539	2.52889	2.39974	0.0187926	1.35398	2.03006	2.36273	2.23858	2.259	2.58273	2.95856	0.173251	0.719982	0.106383	0.0730823	1796.82	2.40365	2.32051	0.234024	0.0839981	24.9017	2.60061	4.9547	1.40263	1.485	2.16311	49.8034	3.29401	0.0433518	3.45237	1.40263	0.535323	0.956719
A+11	2.36705	3.42676	2.74714	20.6578	0.0865279	4320.84	4563.49	1936.38	0.448149	0.66253	38.1752	37.5978	16.5329	15.0965	0.439729	0.401525	2.73209	2.77221	2.36353	0.103129	1.30236	1.12954	2.23653	2.0329	2.05976	2.81569	3.38253	0.383349	1.34963	0.254758	0.176524	1359.76	2.38524	3.19628	0.141051	0.0585859	24.999	12.199	6.68411	2.68081	5.18094	2.99076	49.998	4.36038	0.0156342	12.3677	2.68081	0.410246	0.930307
A+12	3.97903	5.23305	4.0546	22.6172	0.817136	2027.16	2176.73	1015.24	0.500821	0.762966	25.2151	21.6407	17.1767	9.92668	0.793721	0.458704	4.10662	4.10662	3.97729	0.198291	0.879973	-0.146768	3.8603	3.45745	3.50591	4.6975	5.239	0.698422	1.78155	0.369298	0.266239	1825.95	4.00214	3.77582	0.0871037	0.0136674	41.6805	22.4794	7.80984	4.75057	13.071	3.66203	83.361	4.83073	0.00552223	35.639	4.75057	0.283252	0.921202
A+13	2.41206	2.78565	2.41908	23.6779	0.95725	850.483	973.8	641.203	0.753927	0.677017	24.2032	24.4507	9.5527	7.58552	0.390692	0.310237	2.31243	2.41484	2.42016	0.00515024	0.856382	0.0435911	2.40853	2.32945	2.33733	2.51941	2.61472	0.0994769	0.285269	0.0577368	0.0414689	298.978	2.42122	1.51967	0.387159	0.213287	24.8199	0.658134	3.23765	0.744755	0.525759	1.50891	49.6399	2.27009	0.129909	1.08042	0.744755	0.680944	0.973812
A+14	2.28494	2.97492	2.56617	9.41663	-1.44803	25069.8	25528.8	6927.11	0.276313	0.597997	61.0078	49.4779	44.1488	24.0832	0.892293	0.486747	2.48335	2.56961	2.29155	0.0334855	0.637061	-0.13529	2.26171	2.02191	2.06703	2.54607	2.96346	0.268166	0.941545	0.149865	0.110516	7065.6	2.29884	2.79295	0.158722	0.0478763	23.7751	3.45285	5.51392	1.46068	1.49939	2.19692	47.5503	3.64622	0.0270529	3.63297	1.46068	0.523632	0.95497
A+19	1.68986	2.08596	1.75167	10.0195	-1.05174	2297.66	2501.33	1291.65	0.562161	0.651921	36.7449	27.775	17.1722	10.8046	0.618258	0.389002	1.69161	1.756	1.69307	0.0164371	0.730479	-0.108738	1.67326	1.52413	1.54077	1.88433	2.05445	0.180778	0.530318	0.103999	0.076295	377.662	1.69792	2.22769	0.240254	0.0982236	17.8412	1.92253	4.6869	1.30199	1.15123	2.04658	35.6823	3.11313	0.0481378	2.84639	1.30199	0.549181	0.94374
A+2	2.88498	3.96578	3.51344	23.7933	0.967531	15633.3	15905.4	3853.71	0.246507	0.784583	48.4802	38.9442	28.0854	22.2353	0.721171	0.570954	3.21099	3.49578	2.87851	0.116834	0.574848	-0.47356	2.82369	2.41191	2.46635	3.34915	3.9623	0.547285	1.55039	0.288349	0.221681	6999.39	2.89873	3.56939	0.0944575	0.0279173	29.996	11.5504	6.86551	2.07242	3.33572	2.66288	59.9921	4.56615	0.0110343	7.63065	2.07242	0.456371	0.952443
A+22	3.12445	4.00303	3.47196	#N/A	#N/A	3641.41	3818.82	1565.91	0.430029	0.730965	32.9525	23.5623	20.3742	13.0017	0.864697	0.551802	3.45912	3.48649	3.12193	0.128584	0.592475	-0.643955	3.08267	2.64162	2.6913	3.68224	3.98225	0.569682	1.34063	0.297465	0.22375	1975	3.14245	3.6228	0.08855	0.0145747	32.6588	13.5573	7.2528	3.19988	5.55077	3.12856	65.3177	4.5656	0.00741252	15.79	3.19988	0.351675	0.928603
A+3	2.36441	3.34459	2.97481	10.4384	-2.3475	5869.85	6033.74	1799.22	0.306518	0.874619	27.3881	22.5124	20.9962	17.9322	0.932652	0.796547	2.89356	2.98046	2.34938	0.188869	0.526232	-0.904931	2.26489	1.78583	1.83792	3.04298	3.34856	0.694343	1.56273	0.371751	0.291782	1803.87	2.38923	3.86245	0.0776118	0.0134824	25.1072	18.808	7.62688	3.38047	6.20743	3.20455	50.2144	4.82443	0.00584925	17.635	3.38047	0.342352	0.913471
A+4	1.55342	3.22421	2.5187	17.3269	-0.0675143	48414.7	48861.8	10322.8	0.213216	0.622308	65.1966	54.4682	41.4099	35.2953	0.760259	0.647999	2.55297	2.55297	1.57051	0.0891358	1.4455	2.70476	1.48709	1.23831	1.27535	1.98887	3.2127	0.391862	1.97439	0.232661	0.161863	6539.88	1.59864	3.27494	0.126735	0.0570233	16.6987	9.47269	6.2489	1.58612	2.26306	2.35534	33.3974	4.28972	0.0206057	4.77884	1.58612	0.519874	0.955833
A+5	3.11884	7.81321	6.4825	7.42346	-8.12769	40273.5	40594.1	6500.24	0.161403	0.874113	55.1012	44.7153	38.4961	33.0718	0.860915	0.739608	6.54753	6.55793	3.10732	1.79512	1.12277	0.684905	2.76483	1.52379	1.6996	5.11187	7.81548	1.70585	6.29169	1.0545	0.714711	24343.9	3.38387	5.3767	0.029399	0.00449674	33.4498	180.031	10.2439	6.43774	32.5248	4.17819	66.8995	6.42607	0.00130441	73.9693	6.43774	0.253908	0.928463
A+7	1.94637	2.30061	1.98319	7.03423	-0.972712	1534.69	1642.09	724.851	0.472311	0.887665	17.7293	14.8773	13.605	11.3521	0.914476	0.763044	1.91946	1.99255	1.92861	0.0255617	0.650031	-0.598487	1.89849	1.72294	1.75379	2.1775	2.30038	0.253851	0.577435	0.134509	0.100535	322.08	1.93523	2.47581	0.202542	0.059854	20.2226	2.97598	5.18102	1.67737	1.62292	2.29997	40.4453	3.40016	0.0314284	4.4365	1.67737	0.483438	0.936917
A+8	1.83052	4.87678	3.78376	7.35566	-5.88736	92007.4	92797.4	14131.9	0.153595	0.697428	81.6845	63.2798	54.4011	43.2023	0.859692	0.68272	3.79893	3.79893	1.83252	0.376924	1.28308	1.41645	1.62297	1.17228	1.235	2.75337	4.89282	0.803583	3.72054	0.489112	0.343267	18152.4	1.93263	4.22586	0.0702447	0.0299346	19.6069	38.5152	7.78173	2.38578	5.22395	2.87132	39.2138	5.26575	0.00862925	10.9159	2.38578	0.438425	0.955335
G-1	4.13906	7.57118	6.51547	12.8404	-2.34445	15249.8	15504.4	3615.63	0.237093	0.822515	41.8359	33.0026	31.4449	21.423	0.952803	0.64913	6.43896	6.49543	4.17217	1.12161	1.00829	0.377699	3.91101	2.93862	3.07177	5.68679	7.5477	1.47084	4.60908	0.85721	0.614549	15045.2	4.30449	5.03883	0.0374099	0.00605773	44.3389	114.786	9.87119	6.48497	26.5318	4.14298	88.6779	6.12067	0.00151738	68.5866	6.48497	0.237975	0.924775
G-10	1.51899	2.4526	1.79744	4.87403	-3.13687	6484.84	6702.03	2230.25	0.343917	0.754045	36.354	32.8239	20.8748	15.7932	0.635963	0.481149	1.67257	1.8224	1.50749	0.0556112	1.24788	1.3209	1.43628	1.24186	1.26907	1.84666	2.39263	0.302625	1.15077	0.186565	0.128978	817.174	1.52582	2.96378	0.151403	0.0513846	16.0812	6.15125	6.03444	1.92862	2.74937	2.55557	32.1625	3.93831	0.0214855	6.46892	1.92862	0.467251	0.929166
G-12	3.26958	6.17448	5.48857	#N/A	#N/A	27836	28221.1	5841.98	0.209871	0.760318	58.8016	49.4493	36.3535	25.0767	0.735167	0.50712	5.23523	5.48295	3.26128	1.19009	0.633095	-0.709192	3.01238	1.91763	2.04008	4.94832	6.15851	1.76511	4.24088	0.928251	0.722279	17478.9	3.4389	5.08003	0.0353044	0.00627934	35.2207	116.777	9.82447	5.86179	22.5116	4.01491	70.4414	6.17285	0.00149769	56.8722	5.86179	0.25567	0.917805
G-15	3.40067	5.0569	4.28227	#N/A	#N/A	26630.7	26980	5573.69	0.209295	0.773743	50.5011	41.0695	37.1568	27.1144	0.90473	0.660207	4.13856	4.27819	3.41405	0.259978	0.284811	-0.713283	3.40254	2.59705	2.7368	4.10461	5.04502	0.801944	2.44797	0.428093	0.326831	16836.9	3.45192	4.23077	0.0574911	0.00862527	35.6189	24.0428	8.20524	3.61538	7.9417	3.33546	71.2377	5.11741	0.00407008	21.0127	3.61538	0.332589	0.936184
G-2	4.80516	9.63218	8.83822	5.10184	-19.3004	47936.6	48308.1	8223.61	0.171552	0.776008	61.0078	53.8358	47.4633	27.6454	0.881631	0.513513	7.56449	8.76124	4.78747	2.49979	0.891252	0.0360387	4.42799	2.86073	3.06146	7.23049	9.67795	2.26831	6.81722	1.29069	0.935298	64311.8	5.0418	5.64442	0.0238966	0.004924	50.6796	250.998	10.8286	8.15985	51.7973	4.50576	101.359	6.70921	0.00082676	118.38	8.15985	0.220043	0.926404
G-3	3.20636	5.54644	5.0712	6.29346	-8.98915	23000.4	23294.8	4803.06	0.208825	0.81431	48.2587	38.4173	33.1888	27.3098	0.863903	0.710872	5.01455	5.07902	3.23269	0.731407	0.890518	-0.145275	3.01089	2.1794	2.31537	4.61385	5.54985	1.19636	3.37045	0.695626	0.498086	13641.7	3.34391	4.76495	0.043878	0.00768108	34.335	74.2248	9.18155	4.7466	14.9204	3.72656	68.6701	5.79236	0.00241482	37.4506	4.7466	0.290254	0.925373
G-4	4.30327	6.86841	5.73374	9.30599	-3.20206	17183.9	17814.8	6999.67	0.407339	0.460067	55.3599	49.2371	39.4037	28.9994	0.800286	0.588975	5.62011	5.73974	4.35743	0.378158	1.26752	1.52568	4.20059	3.63661	3.72589	5.21621	6.89382	0.77984	3.25721	0.480297	0.330321	18067.9	4.40061	4.29465	0.0619342	0.0105629	45.6332	42.9738	8.68864	4.67329	15.5817	3.72323	91.2663	5.3716	0.0035216	37.4214	4.67329	0.298343	0.939103
G-5	2.50153	4.03722	3.23256	8.6156	-3.13267	14678.6	15065.3	5132.78	0.349678	0.564834	53.8554	41.2132	38.5784	20.8964	0.93607	0.507032	3.0869	3.22924	2.51132	0.174949	1.13752	0.764772	2.38639	2.03333	2.08593	3.13943	4.05555	0.550655	2.02223	0.334182	0.236106	5114.03	2.54591	3.74202	0.0917254	0.0224921	26.6014	19.4646	7.54027	2.99365	6.83948	3.13561	53.2028	4.81222	0.00802831	15.8014	2.99365	0.381773	0.935021
G-6	4.06342	4.97043	4.3701	13.3304	-2.4215	16942.8	17318.4	5573.6	0.328965	0.572364	63.9799	50.6288	38.5571	23.1241	0.761564	0.456738	4.18631	4.33451	4.05999	0.0682811	0.757147	-0.0897979	3.99437	3.69968	3.75807	4.43503	4.97183	0.390887	1.27215	0.216129	0.159035	15012.5	4.06839	3.19417	0.1248	0.0418037	41.6384	7.00234	6.41466	2.09429	3.10419	2.66047	83.2768	4.10552	0.0155854	7.49025	2.09429	0.45065	0.960861
G-7	2.69337	5.0525	4.41805	8.63956	-4.01529	27195.6	27667.4	7514.51	0.276314	0.58199	65.1418	66.2621	38.9256	24.668	0.587449	0.37228	4.44372	4.44372	2.69005	0.399098	1.35057	1.28479	2.48497	2.05042	2.1008	3.62594	5.02981	0.78212	2.97938	0.495066	0.333398	11063.8	2.76323	4.17528	0.0731096	0.0256784	28.679	43.3984	8.21026	3.43563	9.0609	3.32692	57.358	5.32525	0.00600715	20.8645	3.43563	0.361345	0.939589
G-8	2.66514	5.55785	4.27142	6.97111	-2.98964	36502.4	36889.8	7692.73	0.210746	0.691753	63.1369	50.1082	40.4163	31.0575	0.806581	0.619808	4.25333	4.25333	2.66466	0.443988	1.09594	0.831288	2.48618	1.87103	1.96579	3.64726	5.55938	0.912682	3.68835	0.534568	0.377685	14575.8	2.74671	4.45252	0.0555148	0.0108764	28.2744	45.4432	8.62948	3.83413	11.0403	3.4638	56.5488	5.46978	0.00382468	25.7409	3.83413	0.335159	0.93863
G-9	3.63269	6.63335	5.92622	9.56208	-4.51666	56350.7	56766.8	9705.73	0.172238	0.732355	71.6191	64.8182	41.8291	33.0749	0.645329	0.510272	5.68982	5.91361	3.66089	0.909859	0.747828	-0.139703	3.47071	2.39229	2.56069	5.02324	6.63522	1.40201	4.24293	0.786889	0.580449	42549.5	3.78312	5.02307	0.0355118	0.00583303	38.5502	89.3163	9.52727	4.72904	17.3316	3.74708	77.1005	6.02936	0.00186618	39.6954	4.72904	0.297421	0.936986
G+1	3.59821	10.0376	8.77724	5.46353	-20.5381	42964.1	43343.6	7835.75	0.182379	0.757079	62.6827	52.0575	39.7632	34.6614	0.763831	0.665828	8.61324	8.74137	3.58405	2.76197	1.70651	2.40023	2.97467	2.07474	2.20281	6.08361	10.0076	1.61925	7.93283	1.24016	0.743409	35428.8	3.95062	5.32928	0.0360484	0.00848446	38.394	296.691	10.1728	6.77993	47.0934	4.26623	76.788	6.4544	0.00193325	93.0608	6.77993	0.263032	0.940548
G+2	3.4158	8.09379	6.78682	#N/A	#N/A	72811.4	73474.1	14624.1	0.200849	0.576609	75.3142	77.1474	56.1403	42.0402	0.727701	0.544933	6.63053	6.84736	3.41989	1.77254	1.10838	0.358365	2.94311	2.01481	2.14116	5.52213	8.08411	1.80519	6.0693	1.08425	0.77438	51825.5	3.6699	5.21058	0.03637	0.00848154	36.7992	184.914	10.1967	7.02602	37.8602	4.29604	73.5983	6.35297	0.00166082	87.2252	7.02602	0.244303	0.924377
G+3	3.07631	3.96493	3.24424	#N/A	#N/A	6371.07	6721.13	2872.98	0.450941	0.578487	48.1846	47.2264	30.4432	15.1658	0.644624	0.321131	3.08839	3.243	2.99448	0.0958377	1.01587	0.210402	2.90561	2.62836	2.67257	3.48075	3.96563	0.418352	1.33727	0.249341	0.174557	3190.09	3.01044	3.31482	0.119496	0.0266344	31.258	10.5719	6.78801	2.60602	5.14364	2.94706	62.5161	4.33204	0.0122779	11.935	2.60602	0.409631	0.941352
G+4	2.80897	4.09579	3.60591	#N/A	#N/A	8574.85	8783.29	2334.37	0.272235	0.86789	33.4901	28.4264	23.7658	18.2438	0.836045	0.641792	3.60361	3.61532	2.8234	0.213319	0.55928	-0.56247	2.74568	2.16517	2.26243	3.49894	4.04662	0.694861	1.88144	0.38582	0.29044	3765.05	2.86092	4.04318	0.0677032	0.0122031	29.7973	21.0507	7.84879	3.19329	5.8879	3.14388	59.5947	4.98994	0.00517802	16.085	3.19329	0.351022	0.930434
G+5	2.01713	3.10483	2.26604	#N/A	#N/A	9032.31	9413.4	3955.48	0.437925	0.530255	52.5802	46.6848	33.122	23.4054	0.709482	0.50135	2.25735	2.25735	1.97104	0.0841731	1.05641	0.545224	1.8911	1.64032	1.67221	2.42366	3.04141	0.375921	1.40109	0.233715	0.167451	1956.8	1.99228	3.25123	0.125814	0.0385554	20.9219	9.653	6.69264	2.4529	4.23216	2.85531	41.8438	4.28359	0.0136926	10.2489	2.4529	0.415626	0.929979
O1	3.30815	6.15051	4.87904	7.14155	-4.75376	31278.5	31581.7	6000.95	0.191855	0.80001	50.3594	42.1457	36.1964	31.8639	0.85884	0.756041	4.90541	4.91999	3.32451	0.624151	0.881213	0.127225	3.13977	2.32611	2.46842	4.48282	6.15296	1.18053	3.82685	0.648071	0.474176	19313	3.41709	4.71736	0.0448687	0.00986402	34.9748	63.4118	9.10759	4.50156	15.2676	3.68148	69.9496	5.73118	0.00271305	35.5317	4.50156	0.3089	0.935325
O11	2.94493	4.88697	4.19878	8.01927	-4.13796	26608.4	27037.3	5731.32	0.215395	0.752043	54.7761	45.1753	32.7324	27.4728	0.724564	0.608138	4.14811	4.22313	2.93574	0.31518	0.925545	0.272085	2.79914	2.24082	2.31764	3.7529	4.86686	0.817074	2.62603	0.457047	0.332004	12650.2	2.98894	4.23616	0.0622277	0.0125749	30.9308	31.6755	8.14021	3.15722	6.41274	3.16377	61.8617	5.2523	0.00480525	16.3808	3.15722	0.359008	0.941577
O14	1.93024	2.14658	1.81216	12.5337	-0.481261	547.364	649.2	429.351	0.784397	0.753684	17.1143	16.2909	8.76168	7.1949	0.537828	0.441652	1.68854	1.80645	1.92559	0.00447662	0.964007	1.3767	1.91483	1.83487	1.84734	1.99554	2.14613	0.10542	0.31126	0.0529541	0.0370365	126.221	1.92676	1.38952	0.441176	0.423077	19.8791	0.452421	2.67591	0.604396	0.502838	1.41916	39.7582	1.94914	0.235403	0.868132	0.604396	0.737637	0.974193
O15	4.01766	4.31357	3.93521	16.0106	-0.53502	2646.92	2997.78	1831.88	0.692079	0.505144	41.9212	42.809	19.7596	11.8371	0.461577	0.276511	3.86388	3.95321	4.00314	0.0103195	0.886238	0.392476	3.9837	3.86591	3.88733	4.13542	4.31961	0.152168	0.453708	0.0814712	0.0574645	2517.57	4.00443	2.10212	0.272749	0.15526	40.6971	1.39398	4.33167	1.13892	0.973552	1.91795	81.3943	2.84004	0.0683855	2.27068	1.13892	0.581546	0.975227
O16	2.93856	3.82327	3.26198	15.2825	-0.929057	15090.7	15599.9	5730.7	0.37975	0.515327	55.4244	47.0961	40.4133	22.8326	0.858102	0.484808	3.26002	3.27872	2.93719	0.0649723	0.708737	-0.13765	2.88684	2.59254	2.64154	3.30688	3.79194	0.394298	1.1994	0.211022	0.157953	7101.39	2.94823	3.20871	0.124825	0.0345302	30.4973	6.82297	6.42795	2.04457	2.8947	2.61985	60.9946	4.13199	0.0151088	7.07498	2.04457	0.453392	0.950591
O18	1.7025	2.65349	2.03852	#N/A	#N/A	5417.95	5804.61	2573.35	0.474967	0.579707	36.2556	29.6409	22.3141	16.4368	0.752815	0.554531	1.99291	2.04304	1.69317	0.0541359	1.74566	2.96452	1.60888	1.47341	1.49678	2.04025	2.60019	0.236428	1.12678	0.173349	0.107725	887.976	1.70909	2.78086	0.198948	0.106048	18.0861	6.81819	5.86556	1.8375	2.85464	2.54577	36.1722	3.90327	0.0314123	6.23105	1.8375	0.494506	0.939314
O2	2.59982	3.88773	3.46242	12.8273	-1.77754	21779.2	22206.4	6004.84	0.275714	0.628075	56.4461	45.4721	39.0758	21.6909	0.859336	0.477015	3.17604	3.45868	2.61378	0.0925888	1.54162	2.54979	2.54096	2.26204	2.31611	2.99457	3.88046	0.345501	1.61842	0.227265	0.146463	8053.14	2.63143	3.31786	0.124827	0.0429273	27.1986	10.1995	6.51953	1.9819	3.33594	2.61419	54.3972	4.26442	0.0172346	7.26386	1.9819	0.468489	0.953413
O20	2.03995	2.7541	2.43256	#N/A	#N/A	23239.1	23581.2	5390.12	0.231942	0.730632	51.4123	42.1573	35.3642	24.661	0.838864	0.584975	2.19508	2.43761	1.99181	0.0775814	0.360072	-0.868838	1.95764	1.57771	1.64208	2.38878	2.7577	0.463592	1.17999	0.238077	0.185572	4995.45	2.01119	3.39851	0.102257	0.0224135	20.9846	7.50709	6.52906	1.92299	2.45793	2.52737	41.9692	4.26222	0.012908	6.15581	1.92299	0.462396	0.938196
O21	4.04941	7.28853	6.24349	#N/A	#N/A	13283.1	13518.6	3318.43	0.249823	0.817369	44.2427	35.597	25.9532	21.7598	0.729085	0.611282	6.00759	6.21335	4.02535	0.941757	1.27994	0.951685	3.74275	2.98155	3.09998	5.51473	7.20983	1.17146	4.22828	0.757513	0.503877	12138.8	4.14067	4.78632	0.0467139	0.00745959	42.6184	100.485	9.37414	5.70258	22.2545	3.98685	85.2368	5.89977	0.00236008	54.774	5.70258	0.266072	0.930697
O4	3.16986	3.64961	3.18574	30	0.892491	2208.55	2424.95	1323.01	0.599038	0.619908	31.3983	26.831	17.4274	9.79591	0.649524	0.365097	3.14367	3.18965	3.17502	0.0169245	1.35309	1.34137	3.13418	3.03644	3.05224	3.37878	3.59957	0.134904	0.56313	0.0997019	0.0666104	1282.41	3.17769	2.07143	0.287867	0.190315	32.4899	1.91656	4.27069	1.10811	1.17075	1.96302	64.9797	2.9771	0.081393	2.39865	1.10811	0.604317	0.970939
O5	5.09347	7.65842	6.40567	15.4281	-1.2472	7889.85	8095.9	2329.1	0.295202	0.82289	34.9514	29.573	22.2006	18.2558	0.750705	0.617313	6.39367	6.43244	5.06613	0.70347	0.923541	0.0298577	4.83948	4.06683	4.19291	6.36874	7.61419	1.21543	3.54736	0.687665	0.499795	11180.5	5.13509	4.73753	0.0455901	0.00846638	52.8539	73.9344	9.3042	5.61345	22.2454	3.95881	105.708	5.79708	0.00229003	53.7562	5.61345	0.262793	0.934903
O6	2.48452	5.00739	3.92	8.37166	-2.45585	31967.5	32746.4	8950.28	0.27998	0.544235	80.8494	62.31	39.3304	36.0724	0.631206	0.578918	3.74566	3.86466	2.48603	0.320731	1.43266	1.57647	2.25588	1.93561	1.98562	3.40174	4.96408	0.671314	3.02847	0.445907	0.300122	11149.3	2.54972	3.92592	0.090906	0.0378588	26.4487	35.7071	7.75472	3.05136	8.69602	3.20037	52.8975	5.06933	0.00986084	18.0068	3.05136	0.40055	0.945198
O7	2.6679	4.02012	3.55241	23.4793	0.516344	13996	14301.5	3778.09	0.269941	0.743386	43.51	37.4949	29.3573	20.6578	0.782968	0.550951	3.48914	3.5785	2.68332	0.204618	0.845587	-0.0601356	2.56259	2.12658	2.19274	3.35674	4.01386	0.674277	1.88728	0.374679	0.278748	5546.22	2.72118	3.89231	0.0789072	0.01879	28.3131	20.7502	7.6124	2.82503	5.46579	3.0388	56.6262	4.93638	0.00689624	13.4466	2.82503	0.387115	0.938067
O8	2.94751	6.90938	5.83196	13.03	-1.09561	52161.1	52508.8	9932.18	0.190413	0.679732	67.7227	55.1619	47.7585	31.5882	0.865788	0.572645	5.81352	5.81352	2.96768	0.944473	1.32254	1.36071	2.68434	1.89535	2.01268	4.41022	6.87027	1.15717	4.97491	0.753361	0.503978	26816.8	3.12275	4.84336	0.0451832	0.00940743	31.647	97.9964	9.3797	4.97349	17.243	3.80714	63.2939	5.91691	0.00249208	41.9786	4.97349	0.288288	0.935544
[truncated: 61 more columns]
