# Supplementary material for: Effects of Carbidopa Premedication on 18F-FDOPA PET Imaging of Glioma: A Multiparametric Analysis
Source: Cancers (Basel). 2021 Oct 24;13(21):5340. doi: 10.3390/cancers13215340 (PMC8582429; doi:10.3390/cancers13215340)
Supplement: Supplementary file 1 [file cancers-13-05340-s001.zip › Table S4 clinical_data.xlsx]

## Sheet: Sheet1
Patient	Sexe	Age	Carbidopa	IDH	codel	Grade	Anapath
A-1	M	31.258	0mg	IDH+	1p/19q-	3	IDH-mutant astrocytomas
A-12	M	69.6865	100mg	IDH-	1p/19q-	3	IDH-wildtype astrocytomas
A-16	F	82.5626	0mg	IDH-	1p/19q-	3	IDH-wildtype astrocytomas
A-17	M	25.3936	0mg	IDH-	1p/19q-	2	IDH-wildtype astrocytomas
A-2	M	68.9227	0mg	IDH-	1p/19q-	3	IDH-wildtype astrocytomas
A-3	F	41.9274	0mg	IDH-	1p/19q-	2	IDH-wildtype astrocytomas
A-4	M	55.2416	0mg	IDH+	1p/19q-	2	IDH-mutant astrocytomas
A-6	F	48.1205	0mg	IDH-	1p/19q-	3	IDH-wildtype astrocytomas
A-8	M	62.9706	0mg	IDH-	1p/19q-	2	IDH-wildtype astrocytomas
A+1	M	26.3463	0mg	IDH+	1p/19q-	3	IDH-mutant astrocytomas
A+10	M	67.2964	0mg	IDH+	1p/19q-	2	IDH-mutant astrocytomas
A+11	F	35.7372	0mg	IDH+	1p/19q-	2	IDH-mutant astrocytomas
A+12	F	26.6557	100mg	IDH+	1p/19q-	2	IDH-mutant astrocytomas
A+13	M	42.8063	0mg	IDH+	1p/19q-	2	IDH-mutant astrocytomas
A+14	M	63.3621	0mg	IDH+	1p/19q-	2	IDH-mutant astrocytomas
A+19	M	34.8446	0mg	IDH+	1p/19q-	2	IDH-mutant astrocytomas
A+2	M	28.5613	100mg	IDH+	1p/19q-	3	IDH-mutant astrocytomas
A+22	F	57.295	100mg	IDH+	1p/19q-	2	IDH-mutant astrocytomas
A+3	M	58.527	0mg	IDH+	1p/19q-	2	IDH-mutant astrocytomas
A+4	M	45.2293	0mg	IDH+	1p/19q-	3	IDH-mutant astrocytomas
A+5	M	45.1882	0mg	IDH+	1p/19q-	2	IDH-mutant astrocytomas
A+7	F	30.4312	0mg	IDH+	1p/19q-	2	IDH-mutant astrocytomas
A+8	M	35.5209	0mg	IDH+	1p/19q-	3	IDH-mutant astrocytomas
G-1	M	58.2998	100mg	IDH-	1p/19q-	4	IDH-wildtype glioblastomas
G-10	M	48.7748	0mg	IDH-	1p/19q-	4	IDH-wildtype glioblastomas
G-12	M	65.0021	0mg	IDH-	1p/19q-	4	IDH-wildtype glioblastomas
G-15	F	46.8884	100mg	IDH-	1p/19q-	4	IDH-wildtype glioblastomas
G-2	M	19.8248	100mg	IDH-	1p/19q-	4	IDH-wildtype glioblastomas
G-3	F	66.0151	0mg	IDH-	1p/19q-	4	IDH-wildtype glioblastomas
G-4	M	72.7584	100mg	IDH-	1p/19q-	4	IDH-wildtype glioblastomas
G-5	M	41.6181	0mg	IDH-	1p/19q-	4	IDH-wildtype glioblastomas
G-6	M	32.063	100mg	IDH-	1p/19q-	4	IDH-wildtype glioblastomas
G-7	F	59.1184	0mg	IDH-	1p/19q-	4	IDH-wildtype glioblastomas
G-8	F	73.692	0mg	IDH-	1p/19q-	4	IDH-wildtype glioblastomas
G-9	F	48.7146	100mg	IDH-	1p/19q-	4	IDH-wildtype glioblastomas
G+1	F	35.8658	0mg	IDH+	1p/19q-	4	IDH-mutant glioblastomas
G+2	M	48.115	100mg	IDH+	1p/19q-	4	IDH-mutant glioblastomas
G+3	F	33.8179	100mg	IDH+	1p/19q-	4	IDH-mutant glioblastomas
G+4	M	40.0164	0mg	IDH+	1p/19q-	4	IDH-mutant glioblastomas
G+5	F	20.9473	100mg	IDH+	1p/19q-	4	IDH-mutant glioblastomas
O1	M	62.0616	0mg	IDH+	1p/19q+	2	IDH-mutant and 1p/19q co-deleted oligodendrogliomas
O11	M	32.783	100mg	IDH+	1p/19q+	3	IDH-mutant and 1p/19q co-deleted oligodendrogliomas
O14	M	24.5667	0mg	IDH+	1p/19q+	3	IDH-mutant and 1p/19q co-deleted oligodendrogliomas
O15	M	62.4285	100mg	IDH+	1p/19q+	3	IDH-mutant and 1p/19q co-deleted oligodendrogliomas
O16	F	41.3142	0mg	IDH+	1p/19q+	3	IDH-mutant and 1p/19q co-deleted oligodendrogliomas
O18	M	31.102	0mg	IDH+	1p/19q+	3	IDH-mutant and 1p/19q co-deleted oligodendrogliomas
O2	M	65.2485	0mg	IDH+	1p/19q+	3	IDH-mutant and 1p/19q co-deleted oligodendrogliomas
O20	M	42.5352	0mg	IDH+	1p/19q+	2	IDH-mutant and 1p/19q co-deleted oligodendrogliomas
O21	M	40.2409	100mg	IDH+	1p/19q+	2	IDH-mutant and 1p/19q co-deleted oligodendrogliomas
O4	F	34.4805	100mg	IDH+	1p/19q+	2	IDH-mutant and 1p/19q co-deleted oligodendrogliomas
O5	F	33.7687	100mg	IDH+	1p/19q+	2	IDH-mutant and 1p/19q co-deleted oligodendrogliomas
O6	M	27.4223	0mg	IDH+	1p/19q+	2	IDH-mutant and 1p/19q co-deleted oligodendrogliomas
O7	F	52.0739	0mg	IDH+	1p/19q+	3	IDH-mutant and 1p/19q co-deleted oligodendrogliomas
O8	M	52.5175	0mg	IDH+	1p/19q+	3	IDH-mutant and 1p/19q co-deleted oligodendrogliomas
